# Supplementary material for: Genome-wide landscape of miRNA-mRNA-lncRNA-circRNA ceRNA network in Nanos2 deficient mice
Source: PLoS One. 2025 Jun 27;20(6):e0325260. doi: 10.1371/journal.pone.0325260 (PMC12204511; doi:10.1371/journal.pone.0325260)
Supplement: S1 File — (XLS) [file pone.0325260.s005.xls]

mmu-miR-12198-3p	down	ENSMUSG00000001418	gene	up
mmu-miR-12198-3p	down	ENSMUSG00000001506	gene	up
mmu-miR-12198-3p	down	ENSMUSG00000001864	gene	up
mmu-miR-12198-3p	down	ENSMUSG00000002058	gene	up
mmu-miR-12198-3p	down	ENSMUSG00000002504	gene	up
mmu-miR-12198-3p	down	ENSMUSG00000003206	gene	up
mmu-miR-12198-3p	down	ENSMUSG00000004562	gene	up
mmu-miR-12198-3p	down	ENSMUSG00000005043	gene	up
mmu-miR-12198-3p	down	ENSMUSG00000006542	gene	up
mmu-miR-12198-3p	down	ENSMUSG00000007041	gene	up
mmu-miR-12198-3p	down	ENSMUSG00000010307	gene	up
mmu-miR-12198-3p	down	ENSMUSG00000015766	gene	up
mmu-miR-12198-3p	down	ENSMUSG00000015947	gene	up
mmu-miR-12198-3p	down	ENSMUSG00000019817	gene	up
mmu-miR-12198-3p	down	ENSMUSG00000020051	gene	up
mmu-miR-12198-3p	down	ENSMUSG00000020151	gene	up
mmu-miR-12198-3p	down	ENSMUSG00000020672	gene	up
mmu-miR-12198-3p	down	ENSMUSG00000020868	gene	up
mmu-miR-12198-3p	down	ENSMUSG00000021279	gene	up
mmu-miR-12198-3p	down	ENSMUSG00000021900	gene	up
mmu-miR-12198-3p	down	ENSMUSG00000022098	gene	up
mmu-miR-12198-3p	down	ENSMUSG00000022132	gene	up
mmu-miR-12198-3p	down	ENSMUSG00000022747	gene	up
mmu-miR-12198-3p	down	ENSMUSG00000022843	gene	up
mmu-miR-12198-3p	down	ENSMUSG00000022861	gene	up
mmu-miR-12198-3p	down	ENSMUSG00000023009	gene	up
mmu-miR-12198-3p	down	ENSMUSG00000023088	gene	up
mmu-miR-12198-3p	down	ENSMUSG00000023094	gene	up
mmu-miR-12198-3p	down	ENSMUSG00000025225	gene	up
mmu-miR-12198-3p	down	ENSMUSG00000025269	gene	up
mmu-miR-12198-3p	down	ENSMUSG00000026167	gene	up
mmu-miR-12198-3p	down	ENSMUSG00000026811	gene	up
mmu-miR-12198-3p	down	ENSMUSG00000026958	gene	up
mmu-miR-12198-3p	down	ENSMUSG00000027078	gene	up
mmu-miR-12198-3p	down	ENSMUSG00000027551	gene	up
mmu-miR-12198-3p	down	ENSMUSG00000027878	gene	up
mmu-miR-12198-3p	down	ENSMUSG00000028943	gene	up
mmu-miR-12198-3p	down	ENSMUSG00000029596	gene	up
mmu-miR-12198-3p	down	ENSMUSG00000029998	gene	up
mmu-miR-12198-3p	down	ENSMUSG00000030527	gene	up
mmu-miR-12198-3p	down	ENSMUSG00000030725	gene	up
mmu-miR-12198-3p	down	ENSMUSG00000031167	gene	up
mmu-miR-12198-3p	down	ENSMUSG00000031168	gene	up
mmu-miR-12198-3p	down	ENSMUSG00000031627	gene	up
mmu-miR-12198-3p	down	ENSMUSG00000032012	gene	up
mmu-miR-12198-3p	down	ENSMUSG00000032812	gene	up
mmu-miR-12198-3p	down	ENSMUSG00000033059	gene	up
mmu-miR-12198-3p	down	ENSMUSG00000033149	gene	up
mmu-miR-12198-3p	down	ENSMUSG00000033491	gene	up
mmu-miR-12198-3p	down	ENSMUSG00000033540	gene	up
mmu-miR-12198-3p	down	ENSMUSG00000034708	gene	up
mmu-miR-12198-3p	down	ENSMUSG00000034863	gene	up
mmu-miR-12198-3p	down	ENSMUSG00000038224	gene	up
mmu-miR-12198-3p	down	ENSMUSG00000038256	gene	up
mmu-miR-12198-3p	down	ENSMUSG00000040268	gene	up
mmu-miR-12198-3p	down	ENSMUSG00000041440	gene	up
mmu-miR-12198-3p	down	ENSMUSG00000042216	gene	up
mmu-miR-12198-3p	down	ENSMUSG00000042647	gene	up
mmu-miR-12198-3p	down	ENSMUSG00000043323	gene	up
mmu-miR-12198-3p	down	ENSMUSG00000043384	gene	up
mmu-miR-12198-3p	down	ENSMUSG00000044447	gene	up
mmu-miR-12198-3p	down	ENSMUSG00000045411	gene	up
mmu-miR-12198-3p	down	ENSMUSG00000047747	gene	up
mmu-miR-12198-3p	down	ENSMUSG00000049690	gene	up
mmu-miR-12198-3p	down	ENSMUSG00000050953	gene	up
mmu-miR-12198-3p	down	ENSMUSG00000052373	gene	up
mmu-miR-12198-3p	down	ENSMUSG00000056917	gene	up
mmu-miR-12198-3p	down	ENSMUSG00000059325	gene	up
mmu-miR-12198-3p	down	ENSMUSG00000062526	gene	up
mmu-miR-12198-3p	down	ENSMUSG00000063646	gene	up
mmu-miR-12198-3p	down	ENSMUSG00000063838	gene	up
mmu-miR-12198-3p	down	ENSMUSG00000071757	gene	up
mmu-miR-12198-3p	down	ENSMUSG00000074678	gene	up
mmu-miR-12198-3p	down	ENSMUSG00000110206	gene	up
mmu-miR-12198-3p	down	novel_circ_0000062	circ	up
mmu-miR-12198-3p	down	novel_circ_0005904	circ	up
mmu-miR-12198-3p	down	XLOC_055581	gene	up
mmu-miR-1298-5p	down	ENSMUSG00000021156	gene	up
mmu-miR-1298-5p	down	ENSMUSG00000024558	gene	up
mmu-miR-1298-5p	down	ENSMUSG00000048490	gene	up
mmu-miR-1298-5p	down	ENSMUSG00000057530	gene	up
mmu-miR-1298-5p	down	novel_circ_0000062	circ	up
mmu-miR-1970b-5p	down	ENSMUSG00000002058	gene	up
mmu-miR-1970b-5p	down	ENSMUSG00000005373	gene	up
mmu-miR-1970b-5p	down	ENSMUSG00000006931	gene	up
mmu-miR-1970b-5p	down	ENSMUSG00000009614	gene	up
mmu-miR-1970b-5p	down	ENSMUSG00000015846	gene	up
mmu-miR-1970b-5p	down	ENSMUSG00000015850	gene	up
mmu-miR-1970b-5p	down	ENSMUSG00000020230	gene	up
mmu-miR-1970b-5p	down	ENSMUSG00000021127	gene	up
mmu-miR-1970b-5p	down	ENSMUSG00000021279	gene	up
mmu-miR-1970b-5p	down	ENSMUSG00000021509	gene	up
mmu-miR-1970b-5p	down	ENSMUSG00000021699	gene	up
mmu-miR-1970b-5p	down	ENSMUSG00000022098	gene	up
mmu-miR-1970b-5p	down	ENSMUSG00000022479	gene	up
mmu-miR-1970b-5p	down	ENSMUSG00000022883	gene	up
mmu-miR-1970b-5p	down	ENSMUSG00000022901	gene	up
mmu-miR-1970b-5p	down	ENSMUSG00000023088	gene	up
mmu-miR-1970b-5p	down	ENSMUSG00000024621	gene	up
mmu-miR-1970b-5p	down	ENSMUSG00000024909	gene	up
mmu-miR-1970b-5p	down	ENSMUSG00000025207	gene	up
mmu-miR-1970b-5p	down	ENSMUSG00000025283	gene	up
mmu-miR-1970b-5p	down	ENSMUSG00000025534	gene	up
mmu-miR-1970b-5p	down	ENSMUSG00000025870	gene	up
mmu-miR-1970b-5p	down	ENSMUSG00000026470	gene	up
mmu-miR-1970b-5p	down	ENSMUSG00000026888	gene	up
mmu-miR-1970b-5p	down	ENSMUSG00000027111	gene	up
mmu-miR-1970b-5p	down	ENSMUSG00000027381	gene	up
mmu-miR-1970b-5p	down	ENSMUSG00000027993	gene	up
mmu-miR-1970b-5p	down	ENSMUSG00000028525	gene	up
mmu-miR-1970b-5p	down	ENSMUSG00000030811	gene	up
mmu-miR-1970b-5p	down	ENSMUSG00000030917	gene	up
mmu-miR-1970b-5p	down	ENSMUSG00000031216	gene	up
mmu-miR-1970b-5p	down	ENSMUSG00000031789	gene	up
mmu-miR-1970b-5p	down	ENSMUSG00000031835	gene	up
mmu-miR-1970b-5p	down	ENSMUSG00000032194	gene	up
mmu-miR-1970b-5p	down	ENSMUSG00000032216	gene	up
mmu-miR-1970b-5p	down	ENSMUSG00000033713	gene	up
mmu-miR-1970b-5p	down	ENSMUSG00000034616	gene	up
mmu-miR-1970b-5p	down	ENSMUSG00000035112	gene	up
mmu-miR-1970b-5p	down	ENSMUSG00000035189	gene	up
mmu-miR-1970b-5p	down	ENSMUSG00000035776	gene	up
mmu-miR-1970b-5p	down	ENSMUSG00000036473	gene	up
mmu-miR-1970b-5p	down	ENSMUSG00000036959	gene	up
mmu-miR-1970b-5p	down	ENSMUSG00000037260	gene	up
mmu-miR-1970b-5p	down	ENSMUSG00000037820	gene	up
mmu-miR-1970b-5p	down	ENSMUSG00000037892	gene	up
mmu-miR-1970b-5p	down	ENSMUSG00000037936	gene	up
mmu-miR-1970b-5p	down	ENSMUSG00000039943	gene	up
mmu-miR-1970b-5p	down	ENSMUSG00000040272	gene	up
mmu-miR-1970b-5p	down	ENSMUSG00000041417	gene	up
mmu-miR-1970b-5p	down	ENSMUSG00000042286	gene	up
mmu-miR-1970b-5p	down	ENSMUSG00000042647	gene	up
mmu-miR-1970b-5p	down	ENSMUSG00000043088	gene	up
mmu-miR-1970b-5p	down	ENSMUSG00000043587	gene	up
mmu-miR-1970b-5p	down	ENSMUSG00000044550	gene	up
mmu-miR-1970b-5p	down	ENSMUSG00000044986	gene	up
mmu-miR-1970b-5p	down	ENSMUSG00000051351	gene	up
mmu-miR-1970b-5p	down	ENSMUSG00000052516	gene	up
mmu-miR-1970b-5p	down	ENSMUSG00000053965	gene	up
mmu-miR-1970b-5p	down	ENSMUSG00000054555	gene	up
mmu-miR-1970b-5p	down	ENSMUSG00000056755	gene	up
mmu-miR-1970b-5p	down	ENSMUSG00000059901	gene	up
mmu-miR-1970b-5p	down	ENSMUSG00000059975	gene	up
mmu-miR-1970b-5p	down	ENSMUSG00000070643	gene	up
mmu-miR-1970b-5p	down	ENSMUSG00000071068	gene	up
mmu-miR-1970b-5p	down	ENSMUSG00000071337	gene	up
mmu-miR-1970b-5p	down	ENSMUSG00000078994	gene	up
mmu-miR-1970b-5p	down	ENSMUSG00000078995	gene	up
mmu-miR-1970b-5p	down	ENSMUSG00000086228	gene	up
mmu-miR-1970b-5p	down	ENSMUSG00000096054	gene	up
mmu-miR-1970b-5p	down	ENSMUSG00000112148	gene	up
mmu-miR-1970b-5p	down	novel_circ_0002337	circ	up
mmu-miR-3105-3p	down	ENSMUSG00000000416	gene	up
mmu-miR-3105-3p	down	ENSMUSG00000002147	gene	up
mmu-miR-3105-3p	down	ENSMUSG00000009585	gene	up
mmu-miR-3105-3p	down	ENSMUSG00000019368	gene	up
mmu-miR-3105-3p	down	ENSMUSG00000020388	gene	up
mmu-miR-3105-3p	down	ENSMUSG00000021947	gene	up
mmu-miR-3105-3p	down	ENSMUSG00000022892	gene	up
mmu-miR-3105-3p	down	ENSMUSG00000027447	gene	up
mmu-miR-3105-3p	down	ENSMUSG00000028573	gene	up
mmu-miR-3105-3p	down	ENSMUSG00000033326	gene	up
mmu-miR-3105-3p	down	ENSMUSG00000035189	gene	up
mmu-miR-3105-3p	down	ENSMUSG00000036986	gene	up
mmu-miR-3105-3p	down	ENSMUSG00000039840	gene	up
mmu-miR-3105-3p	down	ENSMUSG00000052373	gene	up
mmu-miR-3105-3p	down	novel_circ_0005904	circ	up
mmu-miR-3105-3p	down	XLOC_013263	gene	up
mmu-miR-3471	down	ENSMUSG00000003617	gene	up
mmu-miR-3471	down	ENSMUSG00000006611	gene	up
mmu-miR-3471	down	ENSMUSG00000021417	gene	up
mmu-miR-3471	down	ENSMUSG00000021972	gene	up
mmu-miR-3471	down	ENSMUSG00000032527	gene	up
mmu-miR-3471	down	ENSMUSG00000033253	gene	up
mmu-miR-3471	down	ENSMUSG00000034127	gene	up
mmu-miR-3471	down	ENSMUSG00000034771	gene	up
mmu-miR-3471	down	ENSMUSG00000035296	gene	up
mmu-miR-3471	down	ENSMUSG00000044148	gene	up
mmu-miR-3471	down	ENSMUSG00000059142	gene	up
mmu-miR-3471	down	novel_circ_0000062	circ	up
mmu-miR-449c-5p	down	ENSMUSG00000000275	gene	up
mmu-miR-449c-5p	down	ENSMUSG00000000794	gene	up
mmu-miR-449c-5p	down	ENSMUSG00000001173	gene	up
mmu-miR-449c-5p	down	ENSMUSG00000001482	gene	up
mmu-miR-449c-5p	down	ENSMUSG00000001555	gene	up
mmu-miR-449c-5p	down	ENSMUSG00000001729	gene	up
mmu-miR-449c-5p	down	ENSMUSG00000002668	gene	up
mmu-miR-449c-5p	down	ENSMUSG00000003420	gene	up
mmu-miR-449c-5p	down	ENSMUSG00000004359	gene	up
mmu-miR-449c-5p	down	ENSMUSG00000004815	gene	up
mmu-miR-449c-5p	down	ENSMUSG00000004996	gene	up
mmu-miR-449c-5p	down	ENSMUSG00000006494	gene	up
mmu-miR-449c-5p	down	ENSMUSG00000006611	gene	up
mmu-miR-449c-5p	down	ENSMUSG00000009585	gene	up
mmu-miR-449c-5p	down	ENSMUSG00000010142	gene	up
mmu-miR-449c-5p	down	ENSMUSG00000012819	gene	up
mmu-miR-449c-5p	down	ENSMUSG00000015133	gene	up
mmu-miR-449c-5p	down	ENSMUSG00000016481	gene	up
mmu-miR-449c-5p	down	ENSMUSG00000018008	gene	up
mmu-miR-449c-5p	down	ENSMUSG00000019080	gene	up
mmu-miR-449c-5p	down	ENSMUSG00000020023	gene	up
mmu-miR-449c-5p	down	ENSMUSG00000020108	gene	up
mmu-miR-449c-5p	down	ENSMUSG00000020150	gene	up
mmu-miR-449c-5p	down	ENSMUSG00000020160	gene	up
mmu-miR-449c-5p	down	ENSMUSG00000020253	gene	up
mmu-miR-449c-5p	down	ENSMUSG00000020257	gene	up
mmu-miR-449c-5p	down	ENSMUSG00000020282	gene	up
mmu-miR-449c-5p	down	ENSMUSG00000020437	gene	up
mmu-miR-449c-5p	down	ENSMUSG00000020547	gene	up
mmu-miR-449c-5p	down	ENSMUSG00000020672	gene	up
mmu-miR-449c-5p	down	ENSMUSG00000021068	gene	up
mmu-miR-449c-5p	down	ENSMUSG00000021156	gene	up
mmu-miR-449c-5p	down	ENSMUSG00000021263	gene	up
mmu-miR-449c-5p	down	ENSMUSG00000021286	gene	up
mmu-miR-449c-5p	down	ENSMUSG00000021613	gene	up
mmu-miR-449c-5p	down	ENSMUSG00000021835	gene	up
mmu-miR-449c-5p	down	ENSMUSG00000022257	gene	up
mmu-miR-449c-5p	down	ENSMUSG00000022321	gene	up
mmu-miR-449c-5p	down	ENSMUSG00000022485	gene	up
mmu-miR-449c-5p	down	ENSMUSG00000022756	gene	up
mmu-miR-449c-5p	down	ENSMUSG00000022788	gene	up
mmu-miR-449c-5p	down	ENSMUSG00000022844	gene	up
mmu-miR-449c-5p	down	ENSMUSG00000022868	gene	up
mmu-miR-449c-5p	down	ENSMUSG00000022893	gene	up
mmu-miR-449c-5p	down	ENSMUSG00000022969	gene	up
mmu-miR-449c-5p	down	ENSMUSG00000023009	gene	up
mmu-miR-449c-5p	down	ENSMUSG00000023186	gene	up
mmu-miR-449c-5p	down	ENSMUSG00000023224	gene	up
mmu-miR-449c-5p	down	ENSMUSG00000023367	gene	up
mmu-miR-449c-5p	down	ENSMUSG00000023411	gene	up
mmu-miR-449c-5p	down	ENSMUSG00000023942	gene	up
mmu-miR-449c-5p	down	ENSMUSG00000024098	gene	up
mmu-miR-449c-5p	down	ENSMUSG00000024219	gene	up
mmu-miR-449c-5p	down	ENSMUSG00000024236	gene	up
mmu-miR-449c-5p	down	ENSMUSG00000024299	gene	up
mmu-miR-449c-5p	down	ENSMUSG00000024300	gene	up
mmu-miR-449c-5p	down	ENSMUSG00000024777	gene	up
mmu-miR-449c-5p	down	ENSMUSG00000024871	gene	up
mmu-miR-449c-5p	down	ENSMUSG00000024909	gene	up
mmu-miR-449c-5p	down	ENSMUSG00000024978	gene	up
mmu-miR-449c-5p	down	ENSMUSG00000025157	gene	up
mmu-miR-449c-5p	down	ENSMUSG00000025236	gene	up
mmu-miR-449c-5p	down	ENSMUSG00000025402	gene	up
mmu-miR-449c-5p	down	ENSMUSG00000026078	gene	up
mmu-miR-449c-5p	down	ENSMUSG00000026167	gene	up
mmu-miR-449c-5p	down	ENSMUSG00000026269	gene	up
mmu-miR-449c-5p	down	ENSMUSG00000026283	gene	up
mmu-miR-449c-5p	down	ENSMUSG00000026430	gene	up
mmu-miR-449c-5p	down	ENSMUSG00000026470	gene	up
mmu-miR-449c-5p	down	ENSMUSG00000026648	gene	up
mmu-miR-449c-5p	down	ENSMUSG00000026657	gene	up
mmu-miR-449c-5p	down	ENSMUSG00000027002	gene	up
mmu-miR-449c-5p	down	ENSMUSG00000027408	gene	up
mmu-miR-449c-5p	down	ENSMUSG00000027523	gene	up
mmu-miR-449c-5p	down	ENSMUSG00000027692	gene	up
mmu-miR-449c-5p	down	ENSMUSG00000027932	gene	up
mmu-miR-449c-5p	down	ENSMUSG00000028149	gene	up
mmu-miR-449c-5p	down	ENSMUSG00000028255	gene	up
mmu-miR-449c-5p	down	ENSMUSG00000028405	gene	up
mmu-miR-449c-5p	down	ENSMUSG00000028456	gene	up
mmu-miR-449c-5p	down	ENSMUSG00000028601	gene	up
mmu-miR-449c-5p	down	ENSMUSG00000028655	gene	up
mmu-miR-449c-5p	down	ENSMUSG00000028833	gene	up
mmu-miR-449c-5p	down	ENSMUSG00000028919	gene	up
mmu-miR-449c-5p	down	ENSMUSG00000029096	gene	up
mmu-miR-449c-5p	down	ENSMUSG00000029162	gene	up
mmu-miR-449c-5p	down	ENSMUSG00000029468	gene	up
mmu-miR-449c-5p	down	ENSMUSG00000029602	gene	up
mmu-miR-449c-5p	down	ENSMUSG00000030064	gene	up
mmu-miR-449c-5p	down	ENSMUSG00000030098	gene	up
mmu-miR-449c-5p	down	ENSMUSG00000030341	gene	up
mmu-miR-449c-5p	down	ENSMUSG00000030428	gene	up
mmu-miR-449c-5p	down	ENSMUSG00000030600	gene	up
mmu-miR-449c-5p	down	ENSMUSG00000030701	gene	up
mmu-miR-449c-5p	down	ENSMUSG00000030707	gene	up
mmu-miR-449c-5p	down	ENSMUSG00000030852	gene	up
mmu-miR-449c-5p	down	ENSMUSG00000031161	gene	up
mmu-miR-449c-5p	down	ENSMUSG00000031217	gene	up
mmu-miR-449c-5p	down	ENSMUSG00000031385	gene	up
mmu-miR-449c-5p	down	ENSMUSG00000031398	gene	up
mmu-miR-449c-5p	down	ENSMUSG00000031565	gene	up
mmu-miR-449c-5p	down	ENSMUSG00000031712	gene	up
mmu-miR-449c-5p	down	ENSMUSG00000031749	gene	up
mmu-miR-449c-5p	down	ENSMUSG00000031790	gene	up
mmu-miR-449c-5p	down	ENSMUSG00000031808	gene	up
mmu-miR-449c-5p	down	ENSMUSG00000031875	gene	up
mmu-miR-449c-5p	down	ENSMUSG00000031887	gene	up
mmu-miR-449c-5p	down	ENSMUSG00000032012	gene	up
mmu-miR-449c-5p	down	ENSMUSG00000032050	gene	up
mmu-miR-449c-5p	down	ENSMUSG00000032092	gene	up
mmu-miR-449c-5p	down	ENSMUSG00000032298	gene	up
mmu-miR-449c-5p	down	ENSMUSG00000032596	gene	up
mmu-miR-449c-5p	down	ENSMUSG00000033161	gene	up
mmu-miR-449c-5p	down	ENSMUSG00000033253	gene	up
mmu-miR-449c-5p	down	ENSMUSG00000033540	gene	up
mmu-miR-449c-5p	down	ENSMUSG00000033965	gene	up
mmu-miR-449c-5p	down	ENSMUSG00000034161	gene	up
mmu-miR-449c-5p	down	ENSMUSG00000034285	gene	up
mmu-miR-449c-5p	down	ENSMUSG00000034353	gene	up
mmu-miR-449c-5p	down	ENSMUSG00000035342	gene	up
mmu-miR-449c-5p	down	ENSMUSG00000035513	gene	up
mmu-miR-449c-5p	down	ENSMUSG00000035640	gene	up
mmu-miR-449c-5p	down	ENSMUSG00000036620	gene	up
mmu-miR-449c-5p	down	ENSMUSG00000036622	gene	up
mmu-miR-449c-5p	down	ENSMUSG00000036892	gene	up
mmu-miR-449c-5p	down	ENSMUSG00000037410	gene	up
mmu-miR-449c-5p	down	ENSMUSG00000037463	gene	up
mmu-miR-449c-5p	down	ENSMUSG00000037583	gene	up
mmu-miR-449c-5p	down	ENSMUSG00000037643	gene	up
mmu-miR-449c-5p	down	ENSMUSG00000037820	gene	up
mmu-miR-449c-5p	down	ENSMUSG00000038145	gene	up
mmu-miR-449c-5p	down	ENSMUSG00000038296	gene	up
mmu-miR-449c-5p	down	ENSMUSG00000039262	gene	up
mmu-miR-449c-5p	down	ENSMUSG00000039377	gene	up
mmu-miR-449c-5p	down	ENSMUSG00000040372	gene	up
mmu-miR-449c-5p	down	ENSMUSG00000040618	gene	up
mmu-miR-449c-5p	down	ENSMUSG00000040943	gene	up
mmu-miR-449c-5p	down	ENSMUSG00000041417	gene	up
mmu-miR-449c-5p	down	ENSMUSG00000041423	gene	up
mmu-miR-449c-5p	down	ENSMUSG00000041481	gene	up
mmu-miR-449c-5p	down	ENSMUSG00000042215	gene	up
mmu-miR-449c-5p	down	ENSMUSG00000042429	gene	up
mmu-miR-449c-5p	down	ENSMUSG00000044037	gene	up
mmu-miR-449c-5p	down	ENSMUSG00000044551	gene	up
mmu-miR-449c-5p	down	ENSMUSG00000047123	gene	up
mmu-miR-449c-5p	down	ENSMUSG00000047264	gene	up
mmu-miR-449c-5p	down	ENSMUSG00000048027	gene	up
mmu-miR-449c-5p	down	ENSMUSG00000048490	gene	up
mmu-miR-449c-5p	down	ENSMUSG00000048583	gene	up
mmu-miR-449c-5p	down	ENSMUSG00000048897	gene	up
mmu-miR-449c-5p	down	ENSMUSG00000049265	gene	up
mmu-miR-449c-5p	down	ENSMUSG00000050199	gene	up
mmu-miR-449c-5p	down	ENSMUSG00000050777	gene	up
mmu-miR-449c-5p	down	ENSMUSG00000051159	gene	up
mmu-miR-449c-5p	down	ENSMUSG00000051396	gene	up
mmu-miR-449c-5p	down	ENSMUSG00000051703	gene	up
mmu-miR-449c-5p	down	ENSMUSG00000051817	gene	up
mmu-miR-449c-5p	down	ENSMUSG00000052512	gene	up
mmu-miR-449c-5p	down	ENSMUSG00000052516	gene	up
mmu-miR-449c-5p	down	ENSMUSG00000052889	gene	up
mmu-miR-449c-5p	down	ENSMUSG00000053080	gene	up
mmu-miR-449c-5p	down	ENSMUSG00000053175	gene	up
mmu-miR-449c-5p	down	ENSMUSG00000053819	gene	up
mmu-miR-449c-5p	down	ENSMUSG00000054723	gene	up
mmu-miR-449c-5p	down	ENSMUSG00000056966	gene	up
mmu-miR-449c-5p	down	ENSMUSG00000057133	gene	up
mmu-miR-449c-5p	down	ENSMUSG00000057604	gene	up
mmu-miR-449c-5p	down	ENSMUSG00000058325	gene	up
mmu-miR-449c-5p	down	ENSMUSG00000059689	gene	up
mmu-miR-449c-5p	down	ENSMUSG00000061535	gene	up
mmu-miR-449c-5p	down	ENSMUSG00000062609	gene	up
mmu-miR-449c-5p	down	ENSMUSG00000062729	gene	up
mmu-miR-449c-5p	down	ENSMUSG00000063450	gene	up
mmu-miR-449c-5p	down	ENSMUSG00000063506	gene	up
mmu-miR-449c-5p	down	ENSMUSG00000063605	gene	up
mmu-miR-449c-5p	down	ENSMUSG00000063646	gene	up
mmu-miR-449c-5p	down	ENSMUSG00000064210	gene	up
mmu-miR-449c-5p	down	ENSMUSG00000064215	gene	up
mmu-miR-449c-5p	down	ENSMUSG00000064267	gene	up
mmu-miR-449c-5p	down	ENSMUSG00000066235	gene	up
mmu-miR-449c-5p	down	ENSMUSG00000066278	gene	up
mmu-miR-449c-5p	down	ENSMUSG00000066877	gene	up
mmu-miR-449c-5p	down	ENSMUSG00000072662	gene	up
mmu-miR-449c-5p	down	ENSMUSG00000073155	gene	up
mmu-miR-449c-5p	down	ENSMUSG00000073609	gene	up
mmu-miR-449c-5p	down	ENSMUSG00000073982	gene	up
mmu-miR-449c-5p	down	ENSMUSG00000075254	gene	up
mmu-miR-449c-5p	down	ENSMUSG00000075486	gene	up
mmu-miR-449c-5p	down	ENSMUSG00000075592	gene	up
mmu-miR-449c-5p	down	ENSMUSG00000079014	gene	up
mmu-miR-449c-5p	down	ENSMUSG00000079019	gene	up
mmu-miR-449c-5p	down	ENSMUSG00000079465	gene	up
mmu-miR-449c-5p	down	ENSMUSG00000083282	gene	up
mmu-miR-449c-5p	down	ENSMUSG00000090122	gene	up
mmu-miR-449c-5p	down	ENSMUSG00000096054	gene	up
mmu-miR-449c-5p	down	ENSMUSG00000096188	gene	up
mmu-miR-449c-5p	down	ENSMUSG00000103711	gene	up
mmu-miR-449c-5p	down	ENSMUSG00000104713	gene	up
mmu-miR-449c-5p	down	novel_circ_0001513	circ	up
mmu-miR-449c-5p	down	novel_circ_0002983	circ	up
mmu-miR-449c-5p	down	novel_circ_0003411	circ	up
mmu-miR-449c-5p	down	novel_circ_0004561	circ	up
mmu-miR-468-3p	down	ENSMUSG00000002250	gene	up
mmu-miR-468-3p	down	ENSMUSG00000014444	gene	up
mmu-miR-468-3p	down	ENSMUSG00000022883	gene	up
mmu-miR-468-3p	down	ENSMUSG00000024222	gene	up
mmu-miR-468-3p	down	ENSMUSG00000025157	gene	up
mmu-miR-468-3p	down	ENSMUSG00000026923	gene	up
mmu-miR-468-3p	down	ENSMUSG00000026958	gene	up
mmu-miR-468-3p	down	ENSMUSG00000030257	gene	up
mmu-miR-468-3p	down	ENSMUSG00000078889	gene	up
mmu-miR-468-3p	down	novel_circ_0007157	circ	up
mmu-miR-7210-5p	down	ENSMUSG00000026923	gene	up
mmu-miR-7210-5p	down	novel_circ_0000062	circ	up
mmu-miR-7210-5p	down	novel_circ_0001020	circ	up
mmu-miR-7210-5p	down	XLOC_055581	gene	up
mmu-miR-7214-3p	down	ENSMUSG00000000531	gene	up
mmu-miR-7214-3p	down	ENSMUSG00000000957	gene	up
mmu-miR-7214-3p	down	ENSMUSG00000001313	gene	up
mmu-miR-7214-3p	down	ENSMUSG00000001827	gene	up
mmu-miR-7214-3p	down	ENSMUSG00000002250	gene	up
mmu-miR-7214-3p	down	ENSMUSG00000002489	gene	up
mmu-miR-7214-3p	down	ENSMUSG00000003233	gene	up
mmu-miR-7214-3p	down	ENSMUSG00000003575	gene	up
mmu-miR-7214-3p	down	ENSMUSG00000003812	gene	up
mmu-miR-7214-3p	down	ENSMUSG00000004328	gene	up
mmu-miR-7214-3p	down	ENSMUSG00000004892	gene	up
mmu-miR-7214-3p	down	ENSMUSG00000005043	gene	up
mmu-miR-7214-3p	down	ENSMUSG00000006476	gene	up
mmu-miR-7214-3p	down	ENSMUSG00000007872	gene	up
mmu-miR-7214-3p	down	ENSMUSG00000008734	gene	up
mmu-miR-7214-3p	down	ENSMUSG00000009995	gene	up
mmu-miR-7214-3p	down	ENSMUSG00000015202	gene	up
mmu-miR-7214-3p	down	ENSMUSG00000015452	gene	up
mmu-miR-7214-3p	down	ENSMUSG00000015950	gene	up
mmu-miR-7214-3p	down	ENSMUSG00000018334	gene	up
mmu-miR-7214-3p	down	ENSMUSG00000019194	gene	up
mmu-miR-7214-3p	down	ENSMUSG00000020088	gene	up
mmu-miR-7214-3p	down	ENSMUSG00000020108	gene	up
mmu-miR-7214-3p	down	ENSMUSG00000020169	gene	up
mmu-miR-7214-3p	down	ENSMUSG00000020399	gene	up
mmu-miR-7214-3p	down	ENSMUSG00000020439	gene	up
mmu-miR-7214-3p	down	ENSMUSG00000020473	gene	up
mmu-miR-7214-3p	down	ENSMUSG00000020886	gene	up
mmu-miR-7214-3p	down	ENSMUSG00000020901	gene	up
mmu-miR-7214-3p	down	ENSMUSG00000021559	gene	up
mmu-miR-7214-3p	down	ENSMUSG00000021646	gene	up
mmu-miR-7214-3p	down	ENSMUSG00000022330	gene	up
mmu-miR-7214-3p	down	ENSMUSG00000022462	gene	up
mmu-miR-7214-3p	down	ENSMUSG00000022577	gene	up
mmu-miR-7214-3p	down	ENSMUSG00000022636	gene	up
mmu-miR-7214-3p	down	ENSMUSG00000022791	gene	up
mmu-miR-7214-3p	down	ENSMUSG00000022995	gene	up
mmu-miR-7214-3p	down	ENSMUSG00000023094	gene	up
mmu-miR-7214-3p	down	ENSMUSG00000023153	gene	up
mmu-miR-7214-3p	down	ENSMUSG00000024042	gene	up
mmu-miR-7214-3p	down	ENSMUSG00000024055	gene	up
mmu-miR-7214-3p	down	ENSMUSG00000024176	gene	up
mmu-miR-7214-3p	down	ENSMUSG00000024222	gene	up
mmu-miR-7214-3p	down	ENSMUSG00000024725	gene	up
mmu-miR-7214-3p	down	ENSMUSG00000024871	gene	up
mmu-miR-7214-3p	down	ENSMUSG00000024942	gene	up
mmu-miR-7214-3p	down	ENSMUSG00000025086	gene	up
mmu-miR-7214-3p	down	ENSMUSG00000025579	gene	up
mmu-miR-7214-3p	down	ENSMUSG00000025809	gene	up
mmu-miR-7214-3p	down	ENSMUSG00000025870	gene	up
mmu-miR-7214-3p	down	ENSMUSG00000025880	gene	up
mmu-miR-7214-3p	down	ENSMUSG00000026395	gene	up
mmu-miR-7214-3p	down	ENSMUSG00000026470	gene	up
mmu-miR-7214-3p	down	ENSMUSG00000026471	gene	up
mmu-miR-7214-3p	down	ENSMUSG00000026519	gene	up
mmu-miR-7214-3p	down	ENSMUSG00000026811	gene	up
mmu-miR-7214-3p	down	ENSMUSG00000026888	gene	up
mmu-miR-7214-3p	down	ENSMUSG00000027217	gene	up
mmu-miR-7214-3p	down	ENSMUSG00000027692	gene	up
mmu-miR-7214-3p	down	ENSMUSG00000028042	gene	up
mmu-miR-7214-3p	down	ENSMUSG00000028163	gene	up
mmu-miR-7214-3p	down	ENSMUSG00000028339	gene	up
mmu-miR-7214-3p	down	ENSMUSG00000028613	gene	up
mmu-miR-7214-3p	down	ENSMUSG00000028626	gene	up
mmu-miR-7214-3p	down	ENSMUSG00000028962	gene	up
mmu-miR-7214-3p	down	ENSMUSG00000029461	gene	up
mmu-miR-7214-3p	down	ENSMUSG00000029650	gene	up
mmu-miR-7214-3p	down	ENSMUSG00000029810	gene	up
mmu-miR-7214-3p	down	ENSMUSG00000030098	gene	up
mmu-miR-7214-3p	down	ENSMUSG00000030701	gene	up
mmu-miR-7214-3p	down	ENSMUSG00000030811	gene	up
mmu-miR-7214-3p	down	ENSMUSG00000030854	gene	up
mmu-miR-7214-3p	down	ENSMUSG00000031024	gene	up
mmu-miR-7214-3p	down	ENSMUSG00000031129	gene	up
mmu-miR-7214-3p	down	ENSMUSG00000031310	gene	up
mmu-miR-7214-3p	down	ENSMUSG00000031486	gene	up
mmu-miR-7214-3p	down	ENSMUSG00000031565	gene	up
mmu-miR-7214-3p	down	ENSMUSG00000031604	gene	up
mmu-miR-7214-3p	down	ENSMUSG00000031626	gene	up
mmu-miR-7214-3p	down	ENSMUSG00000031789	gene	up
mmu-miR-7214-3p	down	ENSMUSG00000032340	gene	up
mmu-miR-7214-3p	down	ENSMUSG00000032577	gene	up
mmu-miR-7214-3p	down	ENSMUSG00000033253	gene	up
mmu-miR-7214-3p	down	ENSMUSG00000033306	gene	up
mmu-miR-7214-3p	down	ENSMUSG00000033595	gene	up
mmu-miR-7214-3p	down	ENSMUSG00000034616	gene	up
mmu-miR-7214-3p	down	ENSMUSG00000034908	gene	up
mmu-miR-7214-3p	down	ENSMUSG00000034936	gene	up
mmu-miR-7214-3p	down	ENSMUSG00000035189	gene	up
mmu-miR-7214-3p	down	ENSMUSG00000035397	gene	up
mmu-miR-7214-3p	down	ENSMUSG00000035640	gene	up
mmu-miR-7214-3p	down	ENSMUSG00000036622	gene	up
mmu-miR-7214-3p	down	ENSMUSG00000036887	gene	up
mmu-miR-7214-3p	down	ENSMUSG00000036959	gene	up
mmu-miR-7214-3p	down	ENSMUSG00000038224	gene	up
mmu-miR-7214-3p	down	ENSMUSG00000038534	gene	up
mmu-miR-7214-3p	down	ENSMUSG00000038580	gene	up
mmu-miR-7214-3p	down	ENSMUSG00000038777	gene	up
mmu-miR-7214-3p	down	ENSMUSG00000038811	gene	up
mmu-miR-7214-3p	down	ENSMUSG00000039063	gene	up
mmu-miR-7214-3p	down	ENSMUSG00000039157	gene	up
mmu-miR-7214-3p	down	ENSMUSG00000039497	gene	up
mmu-miR-7214-3p	down	ENSMUSG00000040441	gene	up
mmu-miR-7214-3p	down	ENSMUSG00000040711	gene	up
mmu-miR-7214-3p	down	ENSMUSG00000040841	gene	up
mmu-miR-7214-3p	down	ENSMUSG00000041120	gene	up
mmu-miR-7214-3p	down	ENSMUSG00000043004	gene	up
mmu-miR-7214-3p	down	ENSMUSG00000043099	gene	up
mmu-miR-7214-3p	down	ENSMUSG00000043342	gene	up
mmu-miR-7214-3p	down	ENSMUSG00000044148	gene	up
mmu-miR-7214-3p	down	ENSMUSG00000045482	gene	up
mmu-miR-7214-3p	down	ENSMUSG00000046410	gene	up
mmu-miR-7214-3p	down	ENSMUSG00000046574	gene	up
mmu-miR-7214-3p	down	ENSMUSG00000046722	gene	up
mmu-miR-7214-3p	down	ENSMUSG00000049090	gene	up
mmu-miR-7214-3p	down	ENSMUSG00000049555	gene	up
mmu-miR-7214-3p	down	ENSMUSG00000051285	gene	up
mmu-miR-7214-3p	down	ENSMUSG00000053560	gene	up
mmu-miR-7214-3p	down	ENSMUSG00000053819	gene	up
mmu-miR-7214-3p	down	ENSMUSG00000053886	gene	up
mmu-miR-7214-3p	down	ENSMUSG00000053964	gene	up
mmu-miR-7214-3p	down	ENSMUSG00000054580	gene	up
mmu-miR-7214-3p	down	ENSMUSG00000055053	gene	up
mmu-miR-7214-3p	down	ENSMUSG00000057716	gene	up
mmu-miR-7214-3p	down	ENSMUSG00000060402	gene	up
mmu-miR-7214-3p	down	ENSMUSG00000063450	gene	up
mmu-miR-7214-3p	down	ENSMUSG00000063506	gene	up
mmu-miR-7214-3p	down	ENSMUSG00000066026	gene	up
mmu-miR-7214-3p	down	ENSMUSG00000066129	gene	up
mmu-miR-7214-3p	down	ENSMUSG00000068876	gene	up
mmu-miR-7214-3p	down	ENSMUSG00000069769	gene	up
mmu-miR-7214-3p	down	ENSMUSG00000069855	gene	up
mmu-miR-7214-3p	down	ENSMUSG00000071337	gene	up
mmu-miR-7214-3p	down	ENSMUSG00000071647	gene	up
mmu-miR-7214-3p	down	ENSMUSG00000074886	gene	up
mmu-miR-7214-3p	down	ENSMUSG00000079157	gene	up
mmu-miR-7214-3p	down	ENSMUSG00000079481	gene	up
mmu-miR-7214-3p	down	ENSMUSG00000090122	gene	up
mmu-miR-7214-3p	down	ENSMUSG00000093910	gene	up
mmu-miR-7214-3p	down	ENSMUSG00000099083	gene	up
mmu-miR-7214-3p	down	novel_circ_0005904	circ	up
mmu-miR-7214-3p	down	novel_circ_0006733	circ	up
mmu-miR-7214-3p	down	XLOC_039323	gene	up
mmu-miR-7214-3p	down	XLOC_044199	gene	up
mmu-miR-7214-3p	down	XLOC_055581	gene	up
mmu-miR-7214-5p	down	ENSMUSG00000001418	gene	up
mmu-miR-7214-5p	down	ENSMUSG00000008540	gene	up
mmu-miR-7214-5p	down	ENSMUSG00000018965	gene	up
mmu-miR-7214-5p	down	ENSMUSG00000024143	gene	up
mmu-miR-7214-5p	down	ENSMUSG00000032719	gene	up
mmu-miR-7214-5p	down	ENSMUSG00000035158	gene	up
mmu-miR-7214-5p	down	ENSMUSG00000035513	gene	up
mmu-miR-7214-5p	down	ENSMUSG00000036644	gene	up
mmu-miR-7214-5p	down	ENSMUSG00000048502	gene	up
mmu-miR-7214-5p	down	ENSMUSG00000061878	gene	up
mmu-miR-7214-5p	down	ENSMUSG00000064036	gene	up
mmu-miR-7214-5p	down	novel_circ_0005904	circ	up
mmu-miR-7214-5p	down	novel_circ_0006720	circ	up
mmu-miR-7215-5p	down	ENSMUSG00000005871	gene	up
mmu-miR-7215-5p	down	ENSMUSG00000007805	gene	up
mmu-miR-7215-5p	down	ENSMUSG00000021068	gene	up
mmu-miR-7215-5p	down	ENSMUSG00000021880	gene	up
mmu-miR-7215-5p	down	ENSMUSG00000022150	gene	up
mmu-miR-7215-5p	down	ENSMUSG00000022517	gene	up
mmu-miR-7215-5p	down	ENSMUSG00000022843	gene	up
mmu-miR-7215-5p	down	ENSMUSG00000022847	gene	up
mmu-miR-7215-5p	down	ENSMUSG00000022901	gene	up
mmu-miR-7215-5p	down	ENSMUSG00000024639	gene	up
mmu-miR-7215-5p	down	ENSMUSG00000024665	gene	up
mmu-miR-7215-5p	down	ENSMUSG00000026031	gene	up
mmu-miR-7215-5p	down	ENSMUSG00000026833	gene	up
mmu-miR-7215-5p	down	ENSMUSG00000028573	gene	up
mmu-miR-7215-5p	down	ENSMUSG00000033278	gene	up
mmu-miR-7215-5p	down	ENSMUSG00000034616	gene	up
mmu-miR-7215-5p	down	ENSMUSG00000034786	gene	up
mmu-miR-7215-5p	down	ENSMUSG00000034853	gene	up
mmu-miR-7215-5p	down	ENSMUSG00000037206	gene	up
mmu-miR-7215-5p	down	ENSMUSG00000039239	gene	up
mmu-miR-7215-5p	down	ENSMUSG00000043004	gene	up
mmu-miR-7215-5p	down	ENSMUSG00000046598	gene	up
mmu-miR-7215-5p	down	ENSMUSG00000047996	gene	up
mmu-miR-7215-5p	down	ENSMUSG00000052373	gene	up
mmu-miR-7215-5p	down	ENSMUSG00000052911	gene	up
mmu-miR-7215-5p	down	ENSMUSG00000058013	gene	up
mmu-miR-7215-5p	down	ENSMUSG00000059005	gene	up
mmu-miR-7215-5p	down	ENSMUSG00000083282	gene	up
mmu-miR-7215-5p	down	ENSMUSG00000096145	gene	up
mmu-miR-7215-5p	down	ENSMUSG00000103711	gene	up
mmu-miR-7215-5p	down	novel_circ_0008198	circ	up
mmu-miR-7217-5p	down	ENSMUSG00000020522	gene	up
mmu-miR-7217-5p	down	ENSMUSG00000042647	gene	up
mmu-miR-7217-5p	down	novel_circ_0001189	circ	up
mmu-miR-7217-5p	down	novel_circ_0007558	circ	up
mmu-miR-7218-5p	down	ENSMUSG00000000142	gene	up
mmu-miR-7218-5p	down	ENSMUSG00000001750	gene	up
mmu-miR-7218-5p	down	ENSMUSG00000001911	gene	up
mmu-miR-7218-5p	down	ENSMUSG00000001986	gene	up
mmu-miR-7218-5p	down	ENSMUSG00000002111	gene	up
mmu-miR-7218-5p	down	ENSMUSG00000002289	gene	up
mmu-miR-7218-5p	down	ENSMUSG00000003279	gene	up
mmu-miR-7218-5p	down	ENSMUSG00000004266	gene	up
mmu-miR-7218-5p	down	ENSMUSG00000007207	gene	up
mmu-miR-7218-5p	down	ENSMUSG00000007817	gene	up
mmu-miR-7218-5p	down	ENSMUSG00000010358	gene	up
mmu-miR-7218-5p	down	ENSMUSG00000014444	gene	up
mmu-miR-7218-5p	down	ENSMUSG00000015405	gene	up
mmu-miR-7218-5p	down	ENSMUSG00000015850	gene	up
mmu-miR-7218-5p	down	ENSMUSG00000015968	gene	up
mmu-miR-7218-5p	down	ENSMUSG00000017765	gene	up
mmu-miR-7218-5p	down	ENSMUSG00000018326	gene	up
mmu-miR-7218-5p	down	ENSMUSG00000018378	gene	up
mmu-miR-7218-5p	down	ENSMUSG00000019899	gene	up
mmu-miR-7218-5p	down	ENSMUSG00000019966	gene	up
mmu-miR-7218-5p	down	ENSMUSG00000020111	gene	up
mmu-miR-7218-5p	down	ENSMUSG00000020150	gene	up
mmu-miR-7218-5p	down	ENSMUSG00000020253	gene	up
mmu-miR-7218-5p	down	ENSMUSG00000020474	gene	up
mmu-miR-7218-5p	down	ENSMUSG00000020484	gene	up
mmu-miR-7218-5p	down	ENSMUSG00000020661	gene	up
mmu-miR-7218-5p	down	ENSMUSG00000020838	gene	up
mmu-miR-7218-5p	down	ENSMUSG00000020886	gene	up
mmu-miR-7218-5p	down	ENSMUSG00000021978	gene	up
mmu-miR-7218-5p	down	ENSMUSG00000022199	gene	up
mmu-miR-7218-5p	down	ENSMUSG00000022440	gene	up
mmu-miR-7218-5p	down	ENSMUSG00000022847	gene	up
mmu-miR-7218-5p	down	ENSMUSG00000023009	gene	up
mmu-miR-7218-5p	down	ENSMUSG00000023030	gene	up
mmu-miR-7218-5p	down	ENSMUSG00000023411	gene	up
mmu-miR-7218-5p	down	ENSMUSG00000023827	gene	up
mmu-miR-7218-5p	down	ENSMUSG00000024012	gene	up
mmu-miR-7218-5p	down	ENSMUSG00000024055	gene	up
mmu-miR-7218-5p	down	ENSMUSG00000024339	gene	up
mmu-miR-7218-5p	down	ENSMUSG00000024621	gene	up
mmu-miR-7218-5p	down	ENSMUSG00000024812	gene	up
mmu-miR-7218-5p	down	ENSMUSG00000025040	gene	up
mmu-miR-7218-5p	down	ENSMUSG00000025225	gene	up
mmu-miR-7218-5p	down	ENSMUSG00000025255	gene	up
mmu-miR-7218-5p	down	ENSMUSG00000025650	gene	up
mmu-miR-7218-5p	down	ENSMUSG00000025779	gene	up
mmu-miR-7218-5p	down	ENSMUSG00000025876	gene	up
mmu-miR-7218-5p	down	ENSMUSG00000026104	gene	up
mmu-miR-7218-5p	down	ENSMUSG00000026170	gene	up
mmu-miR-7218-5p	down	ENSMUSG00000026259	gene	up
mmu-miR-7218-5p	down	ENSMUSG00000026932	gene	up
mmu-miR-7218-5p	down	ENSMUSG00000027002	gene	up
mmu-miR-7218-5p	down	ENSMUSG00000027692	gene	up
mmu-miR-7218-5p	down	ENSMUSG00000028108	gene	up
mmu-miR-7218-5p	down	ENSMUSG00000028184	gene	up
mmu-miR-7218-5p	down	ENSMUSG00000028469	gene	up
mmu-miR-7218-5p	down	ENSMUSG00000028530	gene	up
mmu-miR-7218-5p	down	ENSMUSG00000028613	gene	up
mmu-miR-7218-5p	down	ENSMUSG00000028649	gene	up
mmu-miR-7218-5p	down	ENSMUSG00000028868	gene	up
mmu-miR-7218-5p	down	ENSMUSG00000029211	gene	up
mmu-miR-7218-5p	down	ENSMUSG00000029461	gene	up
mmu-miR-7218-5p	down	ENSMUSG00000029468	gene	up
mmu-miR-7218-5p	down	ENSMUSG00000029471	gene	up
mmu-miR-7218-5p	down	ENSMUSG00000030397	gene	up
mmu-miR-7218-5p	down	ENSMUSG00000030701	gene	up
mmu-miR-7218-5p	down	ENSMUSG00000031171	gene	up
mmu-miR-7218-5p	down	ENSMUSG00000031392	gene	up
mmu-miR-7218-5p	down	ENSMUSG00000031400	gene	up
mmu-miR-7218-5p	down	ENSMUSG00000031523	gene	up
mmu-miR-7218-5p	down	ENSMUSG00000031840	gene	up
mmu-miR-7218-5p	down	ENSMUSG00000032394	gene	up
mmu-miR-7218-5p	down	ENSMUSG00000032596	gene	up
mmu-miR-7218-5p	down	ENSMUSG00000032812	gene	up
mmu-miR-7218-5p	down	ENSMUSG00000032946	gene	up
mmu-miR-7218-5p	down	ENSMUSG00000034160	gene	up
mmu-miR-7218-5p	down	ENSMUSG00000034522	gene	up
mmu-miR-7218-5p	down	ENSMUSG00000034908	gene	up
mmu-miR-7218-5p	down	ENSMUSG00000034930	gene	up
mmu-miR-7218-5p	down	ENSMUSG00000035495	gene	up
mmu-miR-7218-5p	down	ENSMUSG00000036019	gene	up
mmu-miR-7218-5p	down	ENSMUSG00000036892	gene	up
mmu-miR-7218-5p	down	ENSMUSG00000037098	gene	up
mmu-miR-7218-5p	down	ENSMUSG00000037798	gene	up
mmu-miR-7218-5p	down	ENSMUSG00000038457	gene	up
mmu-miR-7218-5p	down	ENSMUSG00000038463	gene	up
mmu-miR-7218-5p	down	ENSMUSG00000038526	gene	up
mmu-miR-7218-5p	down	ENSMUSG00000038650	gene	up
mmu-miR-7218-5p	down	ENSMUSG00000039477	gene	up
mmu-miR-7218-5p	down	ENSMUSG00000039830	gene	up
mmu-miR-7218-5p	down	ENSMUSG00000039976	gene	up
mmu-miR-7218-5p	down	ENSMUSG00000041132	gene	up
mmu-miR-7218-5p	down	ENSMUSG00000041729	gene	up
mmu-miR-7218-5p	down	ENSMUSG00000041889	gene	up
mmu-miR-7218-5p	down	ENSMUSG00000042109	gene	up
mmu-miR-7218-5p	down	ENSMUSG00000042202	gene	up
mmu-miR-7218-5p	down	ENSMUSG00000042251	gene	up
mmu-miR-7218-5p	down	ENSMUSG00000042918	gene	up
mmu-miR-7218-5p	down	ENSMUSG00000043671	gene	up
mmu-miR-7218-5p	down	ENSMUSG00000043924	gene	up
mmu-miR-7218-5p	down	ENSMUSG00000045482	gene	up
mmu-miR-7218-5p	down	ENSMUSG00000045744	gene	up
mmu-miR-7218-5p	down	ENSMUSG00000045838	gene	up
mmu-miR-7218-5p	down	ENSMUSG00000046897	gene	up
mmu-miR-7218-5p	down	ENSMUSG00000047117	gene	up
mmu-miR-7218-5p	down	ENSMUSG00000047259	gene	up
mmu-miR-7218-5p	down	ENSMUSG00000047793	gene	up
mmu-miR-7218-5p	down	ENSMUSG00000048387	gene	up
mmu-miR-7218-5p	down	ENSMUSG00000049928	gene	up
mmu-miR-7218-5p	down	ENSMUSG00000052160	gene	up
mmu-miR-7218-5p	down	ENSMUSG00000053007	gene	up
mmu-miR-7218-5p	down	ENSMUSG00000054737	gene	up
mmu-miR-7218-5p	down	ENSMUSG00000059975	gene	up
mmu-miR-7218-5p	down	ENSMUSG00000060803	gene	up
mmu-miR-7218-5p	down	ENSMUSG00000061535	gene	up
mmu-miR-7218-5p	down	ENSMUSG00000062175	gene	up
mmu-miR-7218-5p	down	ENSMUSG00000062980	gene	up
mmu-miR-7218-5p	down	ENSMUSG00000067571	gene	up
mmu-miR-7218-5p	down	ENSMUSG00000070034	gene	up
mmu-miR-7218-5p	down	ENSMUSG00000070509	gene	up
mmu-miR-7218-5p	down	ENSMUSG00000076441	gene	up
mmu-miR-7218-5p	down	ENSMUSG00000078350	gene	up
mmu-miR-7218-5p	down	ENSMUSG00000079157	gene	up
mmu-miR-7218-5p	down	ENSMUSG00000079442	gene	up
mmu-miR-7218-5p	down	ENSMUSG00000079598	gene	up
mmu-miR-7218-5p	down	ENSMUSG00000087403	gene	up
mmu-miR-7218-5p	down	ENSMUSG00000091243	gene	up
mmu-miR-7218-5p	down	ENSMUSG00000110206	gene	up
mmu-miR-7218-5p	down	novel_circ_0005354	circ	up
mmu-miR-7221-3p	down	ENSMUSG00000000530	gene	up
mmu-miR-7221-3p	down	ENSMUSG00000000983	gene	up
mmu-miR-7221-3p	down	ENSMUSG00000001521	gene	up
mmu-miR-7221-3p	down	ENSMUSG00000001576	gene	up
mmu-miR-7221-3p	down	ENSMUSG00000001729	gene	up
mmu-miR-7221-3p	down	ENSMUSG00000002147	gene	up
mmu-miR-7221-3p	down	ENSMUSG00000002227	gene	up
mmu-miR-7221-3p	down	ENSMUSG00000002459	gene	up
mmu-miR-7221-3p	down	ENSMUSG00000002489	gene	up
mmu-miR-7221-3p	down	ENSMUSG00000002602	gene	up
mmu-miR-7221-3p	down	ENSMUSG00000002668	gene	up
mmu-miR-7221-3p	down	ENSMUSG00000002900	gene	up
mmu-miR-7221-3p	down	ENSMUSG00000002997	gene	up
mmu-miR-7221-3p	down	ENSMUSG00000004035	gene	up
mmu-miR-7221-3p	down	ENSMUSG00000004328	gene	up
mmu-miR-7221-3p	down	ENSMUSG00000004892	gene	up
mmu-miR-7221-3p	down	ENSMUSG00000005161	gene	up
mmu-miR-7221-3p	down	ENSMUSG00000005357	gene	up
mmu-miR-7221-3p	down	ENSMUSG00000005873	gene	up
mmu-miR-7221-3p	down	ENSMUSG00000005958	gene	up
mmu-miR-7221-3p	down	ENSMUSG00000006731	gene	up
mmu-miR-7221-3p	down	ENSMUSG00000006740	gene	up
mmu-miR-7221-3p	down	ENSMUSG00000009569	gene	up
mmu-miR-7221-3p	down	ENSMUSG00000009681	gene	up
mmu-miR-7221-3p	down	ENSMUSG00000009772	gene	up
mmu-miR-7221-3p	down	ENSMUSG00000012819	gene	up
mmu-miR-7221-3p	down	ENSMUSG00000013921	gene	up
mmu-miR-7221-3p	down	ENSMUSG00000015709	gene	up
mmu-miR-7221-3p	down	ENSMUSG00000016024	gene	up
mmu-miR-7221-3p	down	ENSMUSG00000016028	gene	up
mmu-miR-7221-3p	down	ENSMUSG00000016624	gene	up
mmu-miR-7221-3p	down	ENSMUSG00000018326	gene	up
mmu-miR-7221-3p	down	ENSMUSG00000019124	gene	up
mmu-miR-7221-3p	down	ENSMUSG00000020151	gene	up
mmu-miR-7221-3p	down	ENSMUSG00000020160	gene	up
mmu-miR-7221-3p	down	ENSMUSG00000020263	gene	up
mmu-miR-7221-3p	down	ENSMUSG00000020661	gene	up
mmu-miR-7221-3p	down	ENSMUSG00000020704	gene	up
mmu-miR-7221-3p	down	ENSMUSG00000020734	gene	up
mmu-miR-7221-3p	down	ENSMUSG00000020773	gene	up
mmu-miR-7221-3p	down	ENSMUSG00000020829	gene	up
mmu-miR-7221-3p	down	ENSMUSG00000021156	gene	up
mmu-miR-7221-3p	down	ENSMUSG00000021185	gene	up
mmu-miR-7221-3p	down	ENSMUSG00000021190	gene	up
mmu-miR-7221-3p	down	ENSMUSG00000021263	gene	up
mmu-miR-7221-3p	down	ENSMUSG00000021338	gene	up
mmu-miR-7221-3p	down	ENSMUSG00000021591	gene	up
mmu-miR-7221-3p	down	ENSMUSG00000021624	gene	up
mmu-miR-7221-3p	down	ENSMUSG00000021665	gene	up
mmu-miR-7221-3p	down	ENSMUSG00000021756	gene	up
mmu-miR-7221-3p	down	ENSMUSG00000022091	gene	up
mmu-miR-7221-3p	down	ENSMUSG00000022139	gene	up
mmu-miR-7221-3p	down	ENSMUSG00000022263	gene	up
mmu-miR-7221-3p	down	ENSMUSG00000022272	gene	up
mmu-miR-7221-3p	down	ENSMUSG00000022636	gene	up
mmu-miR-7221-3p	down	ENSMUSG00000022708	gene	up
mmu-miR-7221-3p	down	ENSMUSG00000022756	gene	up
mmu-miR-7221-3p	down	ENSMUSG00000023274	gene	up
mmu-miR-7221-3p	down	ENSMUSG00000023992	gene	up
mmu-miR-7221-3p	down	ENSMUSG00000024042	gene	up
mmu-miR-7221-3p	down	ENSMUSG00000024186	gene	up
mmu-miR-7221-3p	down	ENSMUSG00000024302	gene	up
mmu-miR-7221-3p	down	ENSMUSG00000024381	gene	up
mmu-miR-7221-3p	down	ENSMUSG00000024457	gene	up
mmu-miR-7221-3p	down	ENSMUSG00000024731	gene	up
mmu-miR-7221-3p	down	ENSMUSG00000024736	gene	up
mmu-miR-7221-3p	down	ENSMUSG00000024900	gene	up
mmu-miR-7221-3p	down	ENSMUSG00000024909	gene	up
mmu-miR-7221-3p	down	ENSMUSG00000025083	gene	up
mmu-miR-7221-3p	down	ENSMUSG00000025212	gene	up
mmu-miR-7221-3p	down	ENSMUSG00000025656	gene	up
mmu-miR-7221-3p	down	ENSMUSG00000026104	gene	up
mmu-miR-7221-3p	down	ENSMUSG00000026211	gene	up
mmu-miR-7221-3p	down	ENSMUSG00000026269	gene	up
mmu-miR-7221-3p	down	ENSMUSG00000026389	gene	up
mmu-miR-7221-3p	down	ENSMUSG00000026411	gene	up
mmu-miR-7221-3p	down	ENSMUSG00000026430	gene	up
mmu-miR-7221-3p	down	ENSMUSG00000026648	gene	up
mmu-miR-7221-3p	down	ENSMUSG00000026656	gene	up
mmu-miR-7221-3p	down	ENSMUSG00000027551	gene	up
mmu-miR-7221-3p	down	ENSMUSG00000027570	gene	up
mmu-miR-7221-3p	down	ENSMUSG00000027840	gene	up
mmu-miR-7221-3p	down	ENSMUSG00000027993	gene	up
mmu-miR-7221-3p	down	ENSMUSG00000028128	gene	up
mmu-miR-7221-3p	down	ENSMUSG00000028149	gene	up
mmu-miR-7221-3p	down	ENSMUSG00000028150	gene	up
mmu-miR-7221-3p	down	ENSMUSG00000028152	gene	up
mmu-miR-7221-3p	down	ENSMUSG00000028412	gene	up
mmu-miR-7221-3p	down	ENSMUSG00000028413	gene	up
mmu-miR-7221-3p	down	ENSMUSG00000028581	gene	up
mmu-miR-7221-3p	down	ENSMUSG00000028649	gene	up
mmu-miR-7221-3p	down	ENSMUSG00000028795	gene	up
mmu-miR-7221-3p	down	ENSMUSG00000029090	gene	up
mmu-miR-7221-3p	down	ENSMUSG00000029122	gene	up
mmu-miR-7221-3p	down	ENSMUSG00000029163	gene	up
mmu-miR-7221-3p	down	ENSMUSG00000029394	gene	up
mmu-miR-7221-3p	down	ENSMUSG00000029449	gene	up
mmu-miR-7221-3p	down	ENSMUSG00000029471	gene	up
mmu-miR-7221-3p	down	ENSMUSG00000029650	gene	up
mmu-miR-7221-3p	down	ENSMUSG00000029771	gene	up
mmu-miR-7221-3p	down	ENSMUSG00000030047	gene	up
mmu-miR-7221-3p	down	ENSMUSG00000030539	gene	up
mmu-miR-7221-3p	down	ENSMUSG00000030557	gene	up
mmu-miR-7221-3p	down	ENSMUSG00000030606	gene	up
mmu-miR-7221-3p	down	ENSMUSG00000030894	gene	up
mmu-miR-7221-3p	down	ENSMUSG00000030905	gene	up
mmu-miR-7221-3p	down	ENSMUSG00000031099	gene	up
mmu-miR-7221-3p	down	ENSMUSG00000031310	gene	up
mmu-miR-7221-3p	down	ENSMUSG00000031502	gene	up
mmu-miR-7221-3p	down	ENSMUSG00000031616	gene	up
mmu-miR-7221-3p	down	ENSMUSG00000031791	gene	up
mmu-miR-7221-3p	down	ENSMUSG00000031840	gene	up
mmu-miR-7221-3p	down	ENSMUSG00000032114	gene	up
mmu-miR-7221-3p	down	ENSMUSG00000032131	gene	up
mmu-miR-7221-3p	down	ENSMUSG00000032528	gene	up
mmu-miR-7221-3p	down	ENSMUSG00000032536	gene	up
mmu-miR-7221-3p	down	ENSMUSG00000032578	gene	up
mmu-miR-7221-3p	down	ENSMUSG00000032648	gene	up
mmu-miR-7221-3p	down	ENSMUSG00000032661	gene	up
mmu-miR-7221-3p	down	ENSMUSG00000032712	gene	up
mmu-miR-7221-3p	down	ENSMUSG00000032911	gene	up
mmu-miR-7221-3p	down	ENSMUSG00000033059	gene	up
mmu-miR-7221-3p	down	ENSMUSG00000033066	gene	up
mmu-miR-7221-3p	down	ENSMUSG00000033278	gene	up
mmu-miR-7221-3p	down	ENSMUSG00000033287	gene	up
mmu-miR-7221-3p	down	ENSMUSG00000033352	gene	up
mmu-miR-7221-3p	down	ENSMUSG00000033429	gene	up
mmu-miR-7221-3p	down	ENSMUSG00000033722	gene	up
mmu-miR-7221-3p	down	ENSMUSG00000034532	gene	up
mmu-miR-7221-3p	down	ENSMUSG00000034708	gene	up
mmu-miR-7221-3p	down	ENSMUSG00000034872	gene	up
mmu-miR-7221-3p	down	ENSMUSG00000035107	gene	up
mmu-miR-7221-3p	down	ENSMUSG00000035547	gene	up
mmu-miR-7221-3p	down	ENSMUSG00000036452	gene	up
mmu-miR-7221-3p	down	ENSMUSG00000036523	gene	up
mmu-miR-7221-3p	down	ENSMUSG00000036617	gene	up
mmu-miR-7221-3p	down	ENSMUSG00000036667	gene	up
mmu-miR-7221-3p	down	ENSMUSG00000037656	gene	up
mmu-miR-7221-3p	down	ENSMUSG00000037686	gene	up
mmu-miR-7221-3p	down	ENSMUSG00000038145	gene	up
mmu-miR-7221-3p	down	ENSMUSG00000038233	gene	up
mmu-miR-7221-3p	down	ENSMUSG00000038264	gene	up
mmu-miR-7221-3p	down	ENSMUSG00000038400	gene	up
mmu-miR-7221-3p	down	ENSMUSG00000038604	gene	up
mmu-miR-7221-3p	down	ENSMUSG00000039262	gene	up
mmu-miR-7221-3p	down	ENSMUSG00000039328	gene	up
mmu-miR-7221-3p	down	ENSMUSG00000039701	gene	up
mmu-miR-7221-3p	down	ENSMUSG00000039953	gene	up
mmu-miR-7221-3p	down	ENSMUSG00000040093	gene	up
mmu-miR-7221-3p	down	ENSMUSG00000040102	gene	up
mmu-miR-7221-3p	down	ENSMUSG00000040209	gene	up
mmu-miR-7221-3p	down	ENSMUSG00000041696	gene	up
mmu-miR-7221-3p	down	ENSMUSG00000041889	gene	up
mmu-miR-7221-3p	down	ENSMUSG00000042109	gene	up
mmu-miR-7221-3p	down	ENSMUSG00000042121	gene	up
mmu-miR-7221-3p	down	ENSMUSG00000042216	gene	up
mmu-miR-7221-3p	down	ENSMUSG00000043671	gene	up
mmu-miR-7221-3p	down	ENSMUSG00000044550	gene	up
mmu-miR-7221-3p	down	ENSMUSG00000044617	gene	up
mmu-miR-7221-3p	down	ENSMUSG00000045216	gene	up
mmu-miR-7221-3p	down	ENSMUSG00000045281	gene	up
mmu-miR-7221-3p	down	ENSMUSG00000046027	gene	up
mmu-miR-7221-3p	down	ENSMUSG00000047123	gene	up
mmu-miR-7221-3p	down	ENSMUSG00000047881	gene	up
mmu-miR-7221-3p	down	ENSMUSG00000047888	gene	up
mmu-miR-7221-3p	down	ENSMUSG00000047904	gene	up
mmu-miR-7221-3p	down	ENSMUSG00000048920	gene	up
mmu-miR-7221-3p	down	ENSMUSG00000049119	gene	up
mmu-miR-7221-3p	down	ENSMUSG00000049504	gene	up
mmu-miR-7221-3p	down	ENSMUSG00000050989	gene	up
mmu-miR-7221-3p	down	ENSMUSG00000051065	gene	up
mmu-miR-7221-3p	down	ENSMUSG00000052105	gene	up
mmu-miR-7221-3p	down	ENSMUSG00000052373	gene	up
mmu-miR-7221-3p	down	ENSMUSG00000052504	gene	up
mmu-miR-7221-3p	down	ENSMUSG00000052534	gene	up
mmu-miR-7221-3p	down	ENSMUSG00000054256	gene	up
mmu-miR-7221-3p	down	ENSMUSG00000054423	gene	up
mmu-miR-7221-3p	down	ENSMUSG00000055053	gene	up
mmu-miR-7221-3p	down	ENSMUSG00000055235	gene	up
mmu-miR-7221-3p	down	ENSMUSG00000055368	gene	up
mmu-miR-7221-3p	down	ENSMUSG00000055415	gene	up
mmu-miR-7221-3p	down	ENSMUSG00000056174	gene	up
mmu-miR-7221-3p	down	ENSMUSG00000056917	gene	up
mmu-miR-7221-3p	down	ENSMUSG00000057137	gene	up
mmu-miR-7221-3p	down	ENSMUSG00000057672	gene	up
mmu-miR-7221-3p	down	ENSMUSG00000058454	gene	up
mmu-miR-7221-3p	down	ENSMUSG00000058818	gene	up
mmu-miR-7221-3p	down	ENSMUSG00000059456	gene	up
mmu-miR-7221-3p	down	ENSMUSG00000059555	gene	up
mmu-miR-7221-3p	down	ENSMUSG00000060206	gene	up
mmu-miR-7221-3p	down	ENSMUSG00000061838	gene	up
mmu-miR-7221-3p	down	ENSMUSG00000062526	gene	up
mmu-miR-7221-3p	down	ENSMUSG00000062729	gene	up
mmu-miR-7221-3p	down	ENSMUSG00000064043	gene	up
mmu-miR-7221-3p	down	ENSMUSG00000066235	gene	up
mmu-miR-7221-3p	down	ENSMUSG00000066278	gene	up
mmu-miR-7221-3p	down	ENSMUSG00000070034	gene	up
mmu-miR-7221-3p	down	ENSMUSG00000070436	gene	up
mmu-miR-7221-3p	down	ENSMUSG00000071713	gene	up
mmu-miR-7221-3p	down	ENSMUSG00000072676	gene	up
mmu-miR-7221-3p	down	ENSMUSG00000074886	gene	up
mmu-miR-7221-3p	down	ENSMUSG00000078810	gene	up
mmu-miR-7221-3p	down	ENSMUSG00000079020	gene	up
mmu-miR-7221-3p	down	ENSMUSG00000079465	gene	up
mmu-miR-7221-3p	down	ENSMUSG00000079481	gene	up
mmu-miR-7221-3p	down	ENSMUSG00000086228	gene	up
mmu-miR-7221-3p	down	ENSMUSG00000089715	gene	up
mmu-miR-7221-3p	down	ENSMUSG00000090084	gene	up
mmu-miR-7221-3p	down	ENSMUSG00000096883	gene	up
mmu-miR-7221-3p	down	ENSMUSG00000099083	gene	up
mmu-miR-7221-3p	down	ENSMUSG00000101174	gene	up
mmu-miR-7221-3p	down	ENSMUSG00000103711	gene	up
mmu-miR-7221-3p	down	ENSMUSG00000110206	gene	up
mmu-miR-7221-3p	down	novel_circ_0000011	circ	up
mmu-miR-7221-3p	down	novel_circ_0005904	circ	up
mmu-miR-7222-3p	down	ENSMUSG00000000142	gene	up
mmu-miR-7222-3p	down	ENSMUSG00000000223	gene	up
mmu-miR-7222-3p	down	ENSMUSG00000000416	gene	up
mmu-miR-7222-3p	down	ENSMUSG00000000530	gene	up
mmu-miR-7222-3p	down	ENSMUSG00000000531	gene	up
mmu-miR-7222-3p	down	ENSMUSG00000000957	gene	up
mmu-miR-7222-3p	down	ENSMUSG00000001248	gene	up
mmu-miR-7222-3p	down	ENSMUSG00000001418	gene	up
mmu-miR-7222-3p	down	ENSMUSG00000001525	gene	up
mmu-miR-7222-3p	down	ENSMUSG00000001750	gene	up
mmu-miR-7222-3p	down	ENSMUSG00000001864	gene	up
mmu-miR-7222-3p	down	ENSMUSG00000001911	gene	up
mmu-miR-7222-3p	down	ENSMUSG00000002289	gene	up
mmu-miR-7222-3p	down	ENSMUSG00000002329	gene	up
mmu-miR-7222-3p	down	ENSMUSG00000002668	gene	up
mmu-miR-7222-3p	down	ENSMUSG00000003316	gene	up
mmu-miR-7222-3p	down	ENSMUSG00000003363	gene	up
mmu-miR-7222-3p	down	ENSMUSG00000003420	gene	up
mmu-miR-7222-3p	down	ENSMUSG00000003812	gene	up
mmu-miR-7222-3p	down	ENSMUSG00000003849	gene	up
mmu-miR-7222-3p	down	ENSMUSG00000003872	gene	up
mmu-miR-7222-3p	down	ENSMUSG00000004360	gene	up
mmu-miR-7222-3p	down	ENSMUSG00000004562	gene	up
mmu-miR-7222-3p	down	ENSMUSG00000004609	gene	up
mmu-miR-7222-3p	down	ENSMUSG00000004815	gene	up
mmu-miR-7222-3p	down	ENSMUSG00000005124	gene	up
mmu-miR-7222-3p	down	ENSMUSG00000005220	gene	up
mmu-miR-7222-3p	down	ENSMUSG00000005357	gene	up
mmu-miR-7222-3p	down	ENSMUSG00000005373	gene	up
mmu-miR-7222-3p	down	ENSMUSG00000005534	gene	up
mmu-miR-7222-3p	down	ENSMUSG00000005580	gene	up
mmu-miR-7222-3p	down	ENSMUSG00000005583	gene	up
mmu-miR-7222-3p	down	ENSMUSG00000005864	gene	up
mmu-miR-7222-3p	down	ENSMUSG00000005873	gene	up
mmu-miR-7222-3p	down	ENSMUSG00000005886	gene	up
mmu-miR-7222-3p	down	ENSMUSG00000006423	gene	up
mmu-miR-7222-3p	down	ENSMUSG00000006476	gene	up
mmu-miR-7222-3p	down	ENSMUSG00000006522	gene	up
mmu-miR-7222-3p	down	ENSMUSG00000006526	gene	up
mmu-miR-7222-3p	down	ENSMUSG00000006542	gene	up
mmu-miR-7222-3p	down	ENSMUSG00000006731	gene	up
mmu-miR-7222-3p	down	ENSMUSG00000006740	gene	up
mmu-miR-7222-3p	down	ENSMUSG00000007039	gene	up
mmu-miR-7222-3p	down	ENSMUSG00000007041	gene	up
mmu-miR-7222-3p	down	ENSMUSG00000007872	gene	up
mmu-miR-7222-3p	down	ENSMUSG00000009035	gene	up
mmu-miR-7222-3p	down	ENSMUSG00000009585	gene	up
mmu-miR-7222-3p	down	ENSMUSG00000009614	gene	up
mmu-miR-7222-3p	down	ENSMUSG00000010609	gene	up
mmu-miR-7222-3p	down	ENSMUSG00000011752	gene	up
mmu-miR-7222-3p	down	ENSMUSG00000012819	gene	up
mmu-miR-7222-3p	down	ENSMUSG00000013033	gene	up
mmu-miR-7222-3p	down	ENSMUSG00000013622	gene	up
mmu-miR-7222-3p	down	ENSMUSG00000013921	gene	up
mmu-miR-7222-3p	down	ENSMUSG00000014444	gene	up
mmu-miR-7222-3p	down	ENSMUSG00000014602	gene	up
mmu-miR-7222-3p	down	ENSMUSG00000015355	gene	up
mmu-miR-7222-3p	down	ENSMUSG00000015846	gene	up
mmu-miR-7222-3p	down	ENSMUSG00000015850	gene	up
mmu-miR-7222-3p	down	ENSMUSG00000015966	gene	up
mmu-miR-7222-3p	down	ENSMUSG00000015968	gene	up
mmu-miR-7222-3p	down	ENSMUSG00000016024	gene	up
mmu-miR-7222-3p	down	ENSMUSG00000016028	gene	up
mmu-miR-7222-3p	down	ENSMUSG00000016528	gene	up
mmu-miR-7222-3p	down	ENSMUSG00000017493	gene	up
mmu-miR-7222-3p	down	ENSMUSG00000017747	gene	up
mmu-miR-7222-3p	down	ENSMUSG00000017760	gene	up
mmu-miR-7222-3p	down	ENSMUSG00000018008	gene	up
mmu-miR-7222-3p	down	ENSMUSG00000018143	gene	up
mmu-miR-7222-3p	down	ENSMUSG00000018334	gene	up
mmu-miR-7222-3p	down	ENSMUSG00000018378	gene	up
mmu-miR-7222-3p	down	ENSMUSG00000018405	gene	up
mmu-miR-7222-3p	down	ENSMUSG00000018593	gene	up
mmu-miR-7222-3p	down	ENSMUSG00000018672	gene	up
mmu-miR-7222-3p	down	ENSMUSG00000018752	gene	up
mmu-miR-7222-3p	down	ENSMUSG00000019124	gene	up
mmu-miR-7222-3p	down	ENSMUSG00000019767	gene	up
mmu-miR-7222-3p	down	ENSMUSG00000019768	gene	up
mmu-miR-7222-3p	down	ENSMUSG00000019775	gene	up
mmu-miR-7222-3p	down	ENSMUSG00000019843	gene	up
mmu-miR-7222-3p	down	ENSMUSG00000019891	gene	up
mmu-miR-7222-3p	down	ENSMUSG00000019943	gene	up
mmu-miR-7222-3p	down	ENSMUSG00000019947	gene	up
mmu-miR-7222-3p	down	ENSMUSG00000019960	gene	up
mmu-miR-7222-3p	down	ENSMUSG00000020051	gene	up
mmu-miR-7222-3p	down	ENSMUSG00000020088	gene	up
mmu-miR-7222-3p	down	ENSMUSG00000020111	gene	up
mmu-miR-7222-3p	down	ENSMUSG00000020120	gene	up
mmu-miR-7222-3p	down	ENSMUSG00000020150	gene	up
mmu-miR-7222-3p	down	ENSMUSG00000020151	gene	up
mmu-miR-7222-3p	down	ENSMUSG00000020160	gene	up
mmu-miR-7222-3p	down	ENSMUSG00000020230	gene	up
mmu-miR-7222-3p	down	ENSMUSG00000020312	gene	up
mmu-miR-7222-3p	down	ENSMUSG00000020399	gene	up
mmu-miR-7222-3p	down	ENSMUSG00000020439	gene	up
mmu-miR-7222-3p	down	ENSMUSG00000020672	gene	up
mmu-miR-7222-3p	down	ENSMUSG00000020682	gene	up
mmu-miR-7222-3p	down	ENSMUSG00000020707	gene	up
mmu-miR-7222-3p	down	ENSMUSG00000020721	gene	up
mmu-miR-7222-3p	down	ENSMUSG00000020734	gene	up
mmu-miR-7222-3p	down	ENSMUSG00000020814	gene	up
mmu-miR-7222-3p	down	ENSMUSG00000020838	gene	up
mmu-miR-7222-3p	down	ENSMUSG00000020848	gene	up
mmu-miR-7222-3p	down	ENSMUSG00000020868	gene	up
mmu-miR-7222-3p	down	ENSMUSG00000020877	gene	up
mmu-miR-7222-3p	down	ENSMUSG00000021061	gene	up
mmu-miR-7222-3p	down	ENSMUSG00000021068	gene	up
mmu-miR-7222-3p	down	ENSMUSG00000021071	gene	up
mmu-miR-7222-3p	down	ENSMUSG00000021260	gene	up
mmu-miR-7222-3p	down	ENSMUSG00000021262	gene	up
mmu-miR-7222-3p	down	ENSMUSG00000021263	gene	up
mmu-miR-7222-3p	down	ENSMUSG00000021279	gene	up
mmu-miR-7222-3p	down	ENSMUSG00000021322	gene	up
mmu-miR-7222-3p	down	ENSMUSG00000021376	gene	up
mmu-miR-7222-3p	down	ENSMUSG00000021408	gene	up
mmu-miR-7222-3p	down	ENSMUSG00000021477	gene	up
mmu-miR-7222-3p	down	ENSMUSG00000021559	gene	up
mmu-miR-7222-3p	down	ENSMUSG00000021624	gene	up
mmu-miR-7222-3p	down	ENSMUSG00000021638	gene	up
mmu-miR-7222-3p	down	ENSMUSG00000021699	gene	up
mmu-miR-7222-3p	down	ENSMUSG00000021750	gene	up
mmu-miR-7222-3p	down	ENSMUSG00000021782	gene	up
mmu-miR-7222-3p	down	ENSMUSG00000021823	gene	up
mmu-miR-7222-3p	down	ENSMUSG00000021840	gene	up
mmu-miR-7222-3p	down	ENSMUSG00000022037	gene	up
mmu-miR-7222-3p	down	ENSMUSG00000022075	gene	up
mmu-miR-7222-3p	down	ENSMUSG00000022094	gene	up
mmu-miR-7222-3p	down	ENSMUSG00000022096	gene	up
mmu-miR-7222-3p	down	ENSMUSG00000022098	gene	up
mmu-miR-7222-3p	down	ENSMUSG00000022178	gene	up
mmu-miR-7222-3p	down	ENSMUSG00000022206	gene	up
mmu-miR-7222-3p	down	ENSMUSG00000022217	gene	up
mmu-miR-7222-3p	down	ENSMUSG00000022228	gene	up
mmu-miR-7222-3p	down	ENSMUSG00000022324	gene	up
mmu-miR-7222-3p	down	ENSMUSG00000022383	gene	up
mmu-miR-7222-3p	down	ENSMUSG00000022390	gene	up
mmu-miR-7222-3p	down	ENSMUSG00000022462	gene	up
mmu-miR-7222-3p	down	ENSMUSG00000022475	gene	up
mmu-miR-7222-3p	down	ENSMUSG00000022500	gene	up
mmu-miR-7222-3p	down	ENSMUSG00000022517	gene	up
mmu-miR-7222-3p	down	ENSMUSG00000022537	gene	up
mmu-miR-7222-3p	down	ENSMUSG00000022756	gene	up
mmu-miR-7222-3p	down	ENSMUSG00000022788	gene	up
mmu-miR-7222-3p	down	ENSMUSG00000022843	gene	up
mmu-miR-7222-3p	down	ENSMUSG00000022885	gene	up
mmu-miR-7222-3p	down	ENSMUSG00000022962	gene	up
mmu-miR-7222-3p	down	ENSMUSG00000023034	gene	up
mmu-miR-7222-3p	down	ENSMUSG00000023052	gene	up
mmu-miR-7222-3p	down	ENSMUSG00000023088	gene	up
mmu-miR-7222-3p	down	ENSMUSG00000023191	gene	up
mmu-miR-7222-3p	down	ENSMUSG00000023206	gene	up
mmu-miR-7222-3p	down	ENSMUSG00000023224	gene	up
mmu-miR-7222-3p	down	ENSMUSG00000023243	gene	up
mmu-miR-7222-3p	down	ENSMUSG00000023367	gene	up
mmu-miR-7222-3p	down	ENSMUSG00000023411	gene	up
mmu-miR-7222-3p	down	ENSMUSG00000023755	gene	up
mmu-miR-7222-3p	down	ENSMUSG00000023827	gene	up
mmu-miR-7222-3p	down	ENSMUSG00000023905	gene	up
mmu-miR-7222-3p	down	ENSMUSG00000024012	gene	up
mmu-miR-7222-3p	down	ENSMUSG00000024030	gene	up
mmu-miR-7222-3p	down	ENSMUSG00000024055	gene	up
mmu-miR-7222-3p	down	ENSMUSG00000024066	gene	up
mmu-miR-7222-3p	down	ENSMUSG00000024186	gene	up
mmu-miR-7222-3p	down	ENSMUSG00000024219	gene	up
mmu-miR-7222-3p	down	ENSMUSG00000024222	gene	up
mmu-miR-7222-3p	down	ENSMUSG00000024245	gene	up
mmu-miR-7222-3p	down	ENSMUSG00000024277	gene	up
mmu-miR-7222-3p	down	ENSMUSG00000024292	gene	up
mmu-miR-7222-3p	down	ENSMUSG00000024425	gene	up
mmu-miR-7222-3p	down	ENSMUSG00000024457	gene	up
mmu-miR-7222-3p	down	ENSMUSG00000024517	gene	up
mmu-miR-7222-3p	down	ENSMUSG00000024672	gene	up
mmu-miR-7222-3p	down	ENSMUSG00000024737	gene	up
mmu-miR-7222-3p	down	ENSMUSG00000024743	gene	up
mmu-miR-7222-3p	down	ENSMUSG00000024818	gene	up
mmu-miR-7222-3p	down	ENSMUSG00000024896	gene	up
mmu-miR-7222-3p	down	ENSMUSG00000024899	gene	up
mmu-miR-7222-3p	down	ENSMUSG00000024940	gene	up
mmu-miR-7222-3p	down	ENSMUSG00000024978	gene	up
mmu-miR-7222-3p	down	ENSMUSG00000025075	gene	up
mmu-miR-7222-3p	down	ENSMUSG00000025086	gene	up
mmu-miR-7222-3p	down	ENSMUSG00000025195	gene	up
mmu-miR-7222-3p	down	ENSMUSG00000025266	gene	up
mmu-miR-7222-3p	down	ENSMUSG00000025407	gene	up
mmu-miR-7222-3p	down	ENSMUSG00000025461	gene	up
mmu-miR-7222-3p	down	ENSMUSG00000025572	gene	up
mmu-miR-7222-3p	down	ENSMUSG00000025579	gene	up
mmu-miR-7222-3p	down	ENSMUSG00000025650	gene	up
mmu-miR-7222-3p	down	ENSMUSG00000025779	gene	up
mmu-miR-7222-3p	down	ENSMUSG00000025809	gene	up
mmu-miR-7222-3p	down	ENSMUSG00000025880	gene	up
mmu-miR-7222-3p	down	ENSMUSG00000025934	gene	up
mmu-miR-7222-3p	down	ENSMUSG00000025993	gene	up
mmu-miR-7222-3p	down	ENSMUSG00000026031	gene	up
mmu-miR-7222-3p	down	ENSMUSG00000026043	gene	up
mmu-miR-7222-3p	down	ENSMUSG00000026051	gene	up
mmu-miR-7222-3p	down	ENSMUSG00000026074	gene	up
mmu-miR-7222-3p	down	ENSMUSG00000026126	gene	up
mmu-miR-7222-3p	down	ENSMUSG00000026179	gene	up
mmu-miR-7222-3p	down	ENSMUSG00000026259	gene	up
mmu-miR-7222-3p	down	ENSMUSG00000026269	gene	up
mmu-miR-7222-3p	down	ENSMUSG00000026389	gene	up
mmu-miR-7222-3p	down	ENSMUSG00000026411	gene	up
mmu-miR-7222-3p	down	ENSMUSG00000026432	gene	up
mmu-miR-7222-3p	down	ENSMUSG00000026456	gene	up
mmu-miR-7222-3p	down	ENSMUSG00000026556	gene	up
mmu-miR-7222-3p	down	ENSMUSG00000026641	gene	up
mmu-miR-7222-3p	down	ENSMUSG00000026657	gene	up
mmu-miR-7222-3p	down	ENSMUSG00000026674	gene	up
mmu-miR-7222-3p	down	ENSMUSG00000026727	gene	up
mmu-miR-7222-3p	down	ENSMUSG00000026785	gene	up
mmu-miR-7222-3p	down	ENSMUSG00000026923	gene	up
mmu-miR-7222-3p	down	ENSMUSG00000026930	gene	up
mmu-miR-7222-3p	down	ENSMUSG00000026932	gene	up
mmu-miR-7222-3p	down	ENSMUSG00000027010	gene	up
mmu-miR-7222-3p	down	ENSMUSG00000027016	gene	up
mmu-miR-7222-3p	down	ENSMUSG00000027175	gene	up
mmu-miR-7222-3p	down	ENSMUSG00000027247	gene	up
mmu-miR-7222-3p	down	ENSMUSG00000027381	gene	up
mmu-miR-7222-3p	down	ENSMUSG00000027446	gene	up
mmu-miR-7222-3p	down	ENSMUSG00000027447	gene	up
mmu-miR-7222-3p	down	ENSMUSG00000027452	gene	up
mmu-miR-7222-3p	down	ENSMUSG00000027463	gene	up
mmu-miR-7222-3p	down	ENSMUSG00000027523	gene	up
mmu-miR-7222-3p	down	ENSMUSG00000027544	gene	up
mmu-miR-7222-3p	down	ENSMUSG00000027551	gene	up
mmu-miR-7222-3p	down	ENSMUSG00000027570	gene	up
mmu-miR-7222-3p	down	ENSMUSG00000027646	gene	up
mmu-miR-7222-3p	down	ENSMUSG00000027690	gene	up
mmu-miR-7222-3p	down	ENSMUSG00000027848	gene	up
mmu-miR-7222-3p	down	ENSMUSG00000027940	gene	up
mmu-miR-7222-3p	down	ENSMUSG00000028015	gene	up
mmu-miR-7222-3p	down	ENSMUSG00000028028	gene	up
mmu-miR-7222-3p	down	ENSMUSG00000028073	gene	up
mmu-miR-7222-3p	down	ENSMUSG00000028088	gene	up
mmu-miR-7222-3p	down	ENSMUSG00000028163	gene	up
mmu-miR-7222-3p	down	ENSMUSG00000028339	gene	up
mmu-miR-7222-3p	down	ENSMUSG00000028358	gene	up
mmu-miR-7222-3p	down	ENSMUSG00000028378	gene	up
mmu-miR-7222-3p	down	ENSMUSG00000028405	gene	up
mmu-miR-7222-3p	down	ENSMUSG00000028423	gene	up
mmu-miR-7222-3p	down	ENSMUSG00000028538	gene	up
mmu-miR-7222-3p	down	ENSMUSG00000028573	gene	up
mmu-miR-7222-3p	down	ENSMUSG00000028601	gene	up
mmu-miR-7222-3p	down	ENSMUSG00000028613	gene	up
mmu-miR-7222-3p	down	ENSMUSG00000028649	gene	up
mmu-miR-7222-3p	down	ENSMUSG00000028836	gene	up
mmu-miR-7222-3p	down	ENSMUSG00000028859	gene	up
mmu-miR-7222-3p	down	ENSMUSG00000028919	gene	up
mmu-miR-7222-3p	down	ENSMUSG00000029032	gene	up
mmu-miR-7222-3p	down	ENSMUSG00000029059	gene	up
mmu-miR-7222-3p	down	ENSMUSG00000029122	gene	up
mmu-miR-7222-3p	down	ENSMUSG00000029162	gene	up
mmu-miR-7222-3p	down	ENSMUSG00000029211	gene	up
mmu-miR-7222-3p	down	ENSMUSG00000029231	gene	up
mmu-miR-7222-3p	down	ENSMUSG00000029364	gene	up
mmu-miR-7222-3p	down	ENSMUSG00000029449	gene	up
mmu-miR-7222-3p	down	ENSMUSG00000029461	gene	up
mmu-miR-7222-3p	down	ENSMUSG00000029468	gene	up
mmu-miR-7222-3p	down	ENSMUSG00000029478	gene	up
mmu-miR-7222-3p	down	ENSMUSG00000029490	gene	up
mmu-miR-7222-3p	down	ENSMUSG00000029545	gene	up
mmu-miR-7222-3p	down	ENSMUSG00000029622	gene	up
mmu-miR-7222-3p	down	ENSMUSG00000029673	gene	up
mmu-miR-7222-3p	down	ENSMUSG00000029771	gene	up
mmu-miR-7222-3p	down	ENSMUSG00000029780	gene	up
mmu-miR-7222-3p	down	ENSMUSG00000029998	gene	up
mmu-miR-7222-3p	down	ENSMUSG00000030004	gene	up
mmu-miR-7222-3p	down	ENSMUSG00000030098	gene	up
mmu-miR-7222-3p	down	ENSMUSG00000030102	gene	up
mmu-miR-7222-3p	down	ENSMUSG00000030122	gene	up
mmu-miR-7222-3p	down	ENSMUSG00000030263	gene	up
mmu-miR-7222-3p	down	ENSMUSG00000030287	gene	up
mmu-miR-7222-3p	down	ENSMUSG00000030428	gene	up
mmu-miR-7222-3p	down	ENSMUSG00000030494	gene	up
mmu-miR-7222-3p	down	ENSMUSG00000030539	gene	up
mmu-miR-7222-3p	down	ENSMUSG00000030600	gene	up
mmu-miR-7222-3p	down	ENSMUSG00000030630	gene	up
mmu-miR-7222-3p	down	ENSMUSG00000030701	gene	up
mmu-miR-7222-3p	down	ENSMUSG00000030707	gene	up
mmu-miR-7222-3p	down	ENSMUSG00000030748	gene	up
mmu-miR-7222-3p	down	ENSMUSG00000030766	gene	up
mmu-miR-7222-3p	down	ENSMUSG00000030805	gene	up
mmu-miR-7222-3p	down	ENSMUSG00000030849	gene	up
mmu-miR-7222-3p	down	ENSMUSG00000030852	gene	up
mmu-miR-7222-3p	down	ENSMUSG00000030854	gene	up
mmu-miR-7222-3p	down	ENSMUSG00000030894	gene	up
mmu-miR-7222-3p	down	ENSMUSG00000030972	gene	up
mmu-miR-7222-3p	down	ENSMUSG00000031161	gene	up
mmu-miR-7222-3p	down	ENSMUSG00000031167	gene	up
mmu-miR-7222-3p	down	ENSMUSG00000031310	gene	up
mmu-miR-7222-3p	down	ENSMUSG00000031311	gene	up
mmu-miR-7222-3p	down	ENSMUSG00000031385	gene	up
mmu-miR-7222-3p	down	ENSMUSG00000031399	gene	up
mmu-miR-7222-3p	down	ENSMUSG00000031502	gene	up
mmu-miR-7222-3p	down	ENSMUSG00000031561	gene	up
mmu-miR-7222-3p	down	ENSMUSG00000031604	gene	up
mmu-miR-7222-3p	down	ENSMUSG00000031626	gene	up
mmu-miR-7222-3p	down	ENSMUSG00000031760	gene	up
mmu-miR-7222-3p	down	ENSMUSG00000031785	gene	up
mmu-miR-7222-3p	down	ENSMUSG00000031791	gene	up
mmu-miR-7222-3p	down	ENSMUSG00000031808	gene	up
mmu-miR-7222-3p	down	ENSMUSG00000031875	gene	up
mmu-miR-7222-3p	down	ENSMUSG00000031955	gene	up
mmu-miR-7222-3p	down	ENSMUSG00000032012	gene	up
mmu-miR-7222-3p	down	ENSMUSG00000032092	gene	up
mmu-miR-7222-3p	down	ENSMUSG00000032131	gene	up
mmu-miR-7222-3p	down	ENSMUSG00000032249	gene	up
mmu-miR-7222-3p	down	ENSMUSG00000032268	gene	up
mmu-miR-7222-3p	down	ENSMUSG00000032294	gene	up
mmu-miR-7222-3p	down	ENSMUSG00000032298	gene	up
mmu-miR-7222-3p	down	ENSMUSG00000032308	gene	up
mmu-miR-7222-3p	down	ENSMUSG00000032394	gene	up
mmu-miR-7222-3p	down	ENSMUSG00000032420	gene	up
mmu-miR-7222-3p	down	ENSMUSG00000032527	gene	up
mmu-miR-7222-3p	down	ENSMUSG00000032528	gene	up
mmu-miR-7222-3p	down	ENSMUSG00000032536	gene	up
mmu-miR-7222-3p	down	ENSMUSG00000032554	gene	up
mmu-miR-7222-3p	down	ENSMUSG00000032577	gene	up
mmu-miR-7222-3p	down	ENSMUSG00000032578	gene	up
mmu-miR-7222-3p	down	ENSMUSG00000032712	gene	up
mmu-miR-7222-3p	down	ENSMUSG00000032733	gene	up
mmu-miR-7222-3p	down	ENSMUSG00000032750	gene	up
mmu-miR-7222-3p	down	ENSMUSG00000032763	gene	up
mmu-miR-7222-3p	down	ENSMUSG00000032796	gene	up
mmu-miR-7222-3p	down	ENSMUSG00000032812	gene	up
mmu-miR-7222-3p	down	ENSMUSG00000032875	gene	up
mmu-miR-7222-3p	down	ENSMUSG00000032898	gene	up
mmu-miR-7222-3p	down	ENSMUSG00000032911	gene	up
mmu-miR-7222-3p	down	ENSMUSG00000032946	gene	up
mmu-miR-7222-3p	down	ENSMUSG00000032997	gene	up
mmu-miR-7222-3p	down	ENSMUSG00000033453	gene	up
mmu-miR-7222-3p	down	ENSMUSG00000033501	gene	up
mmu-miR-7222-3p	down	ENSMUSG00000033530	gene	up
mmu-miR-7222-3p	down	ENSMUSG00000033540	gene	up
mmu-miR-7222-3p	down	ENSMUSG00000033577	gene	up
mmu-miR-7222-3p	down	ENSMUSG00000033713	gene	up
mmu-miR-7222-3p	down	ENSMUSG00000033720	gene	up
mmu-miR-7222-3p	down	ENSMUSG00000033965	gene	up
mmu-miR-7222-3p	down	ENSMUSG00000034616	gene	up
mmu-miR-7222-3p	down	ENSMUSG00000034708	gene	up
mmu-miR-7222-3p	down	ENSMUSG00000034771	gene	up
mmu-miR-7222-3p	down	ENSMUSG00000034853	gene	up
mmu-miR-7222-3p	down	ENSMUSG00000034858	gene	up
mmu-miR-7222-3p	down	ENSMUSG00000035112	gene	up
mmu-miR-7222-3p	down	ENSMUSG00000035150	gene	up
mmu-miR-7222-3p	down	ENSMUSG00000035237	gene	up
mmu-miR-7222-3p	down	ENSMUSG00000035342	gene	up
mmu-miR-7222-3p	down	ENSMUSG00000035495	gene	up
mmu-miR-7222-3p	down	ENSMUSG00000035513	gene	up
mmu-miR-7222-3p	down	ENSMUSG00000035547	gene	up
mmu-miR-7222-3p	down	ENSMUSG00000035640	gene	up
mmu-miR-7222-3p	down	ENSMUSG00000035863	gene	up
mmu-miR-7222-3p	down	ENSMUSG00000035864	gene	up
mmu-miR-7222-3p	down	ENSMUSG00000036452	gene	up
mmu-miR-7222-3p	down	ENSMUSG00000036473	gene	up
mmu-miR-7222-3p	down	ENSMUSG00000036534	gene	up
mmu-miR-7222-3p	down	ENSMUSG00000036560	gene	up
mmu-miR-7222-3p	down	ENSMUSG00000036622	gene	up
mmu-miR-7222-3p	down	ENSMUSG00000036905	gene	up
mmu-miR-7222-3p	down	ENSMUSG00000036958	gene	up
mmu-miR-7222-3p	down	ENSMUSG00000036959	gene	up
mmu-miR-7222-3p	down	ENSMUSG00000036966	gene	up
mmu-miR-7222-3p	down	ENSMUSG00000036986	gene	up
mmu-miR-7222-3p	down	ENSMUSG00000037005	gene	up
mmu-miR-7222-3p	down	ENSMUSG00000037254	gene	up
mmu-miR-7222-3p	down	ENSMUSG00000037341	gene	up
mmu-miR-7222-3p	down	ENSMUSG00000037348	gene	up
mmu-miR-7222-3p	down	ENSMUSG00000037375	gene	up
mmu-miR-7222-3p	down	ENSMUSG00000037410	gene	up
mmu-miR-7222-3p	down	ENSMUSG00000037463	gene	up
mmu-miR-7222-3p	down	ENSMUSG00000037470	gene	up
mmu-miR-7222-3p	down	ENSMUSG00000037499	gene	up
mmu-miR-7222-3p	down	ENSMUSG00000037606	gene	up
mmu-miR-7222-3p	down	ENSMUSG00000037686	gene	up
mmu-miR-7222-3p	down	ENSMUSG00000037820	gene	up
mmu-miR-7222-3p	down	ENSMUSG00000037936	gene	up
mmu-miR-7222-3p	down	ENSMUSG00000037962	gene	up
mmu-miR-7222-3p	down	ENSMUSG00000038155	gene	up
mmu-miR-7222-3p	down	ENSMUSG00000038217	gene	up
mmu-miR-7222-3p	down	ENSMUSG00000038256	gene	up
mmu-miR-7222-3p	down	ENSMUSG00000038319	gene	up
mmu-miR-7222-3p	down	ENSMUSG00000038437	gene	up
mmu-miR-7222-3p	down	ENSMUSG00000038526	gene	up
mmu-miR-7222-3p	down	ENSMUSG00000038668	gene	up
mmu-miR-7222-3p	down	ENSMUSG00000038777	gene	up
mmu-miR-7222-3p	down	ENSMUSG00000038811	gene	up
mmu-miR-7222-3p	down	ENSMUSG00000038884	gene	up
mmu-miR-7222-3p	down	ENSMUSG00000039470	gene	up
mmu-miR-7222-3p	down	ENSMUSG00000039477	gene	up
mmu-miR-7222-3p	down	ENSMUSG00000039639	gene	up
mmu-miR-7222-3p	down	ENSMUSG00000039671	gene	up
mmu-miR-7222-3p	down	ENSMUSG00000039787	gene	up
mmu-miR-7222-3p	down	ENSMUSG00000039910	gene	up
mmu-miR-7222-3p	down	ENSMUSG00000039985	gene	up
mmu-miR-7222-3p	down	ENSMUSG00000040037	gene	up
mmu-miR-7222-3p	down	ENSMUSG00000040093	gene	up
mmu-miR-7222-3p	down	ENSMUSG00000040102	gene	up
mmu-miR-7222-3p	down	ENSMUSG00000040133	gene	up
mmu-miR-7222-3p	down	ENSMUSG00000040212	gene	up
mmu-miR-7222-3p	down	ENSMUSG00000040268	gene	up
mmu-miR-7222-3p	down	ENSMUSG00000040272	gene	up
mmu-miR-7222-3p	down	ENSMUSG00000040296	gene	up
mmu-miR-7222-3p	down	ENSMUSG00000040350	gene	up
mmu-miR-7222-3p	down	ENSMUSG00000040441	gene	up
mmu-miR-7222-3p	down	ENSMUSG00000040488	gene	up
mmu-miR-7222-3p	down	ENSMUSG00000040605	gene	up
mmu-miR-7222-3p	down	ENSMUSG00000040613	gene	up
mmu-miR-7222-3p	down	ENSMUSG00000040703	gene	up
mmu-miR-7222-3p	down	ENSMUSG00000040896	gene	up
mmu-miR-7222-3p	down	ENSMUSG00000040987	gene	up
mmu-miR-7222-3p	down	ENSMUSG00000040997	gene	up
mmu-miR-7222-3p	down	ENSMUSG00000041000	gene	up
mmu-miR-7222-3p	down	ENSMUSG00000041037	gene	up
mmu-miR-7222-3p	down	ENSMUSG00000041132	gene	up
mmu-miR-7222-3p	down	ENSMUSG00000041329	gene	up
mmu-miR-7222-3p	down	ENSMUSG00000041423	gene	up
mmu-miR-7222-3p	down	ENSMUSG00000041440	gene	up
mmu-miR-7222-3p	down	ENSMUSG00000041696	gene	up
mmu-miR-7222-3p	down	ENSMUSG00000041729	gene	up
mmu-miR-7222-3p	down	ENSMUSG00000042216	gene	up
mmu-miR-7222-3p	down	ENSMUSG00000042228	gene	up
mmu-miR-7222-3p	down	ENSMUSG00000042286	gene	up
mmu-miR-7222-3p	down	ENSMUSG00000042333	gene	up
mmu-miR-7222-3p	down	ENSMUSG00000042506	gene	up
mmu-miR-7222-3p	down	ENSMUSG00000042647	gene	up
mmu-miR-7222-3p	down	ENSMUSG00000043004	gene	up
mmu-miR-7222-3p	down	ENSMUSG00000043091	gene	up
mmu-miR-7222-3p	down	ENSMUSG00000043251	gene	up
mmu-miR-7222-3p	down	ENSMUSG00000043311	gene	up
mmu-miR-7222-3p	down	ENSMUSG00000043323	gene	up
mmu-miR-7222-3p	down	ENSMUSG00000044139	gene	up
mmu-miR-7222-3p	down	ENSMUSG00000044408	gene	up
mmu-miR-7222-3p	down	ENSMUSG00000044447	gene	up
mmu-miR-7222-3p	down	ENSMUSG00000044456	gene	up
mmu-miR-7222-3p	down	ENSMUSG00000044550	gene	up
mmu-miR-7222-3p	down	ENSMUSG00000044749	gene	up
mmu-miR-7222-3p	down	ENSMUSG00000044788	gene	up
mmu-miR-7222-3p	down	ENSMUSG00000044811	gene	up
mmu-miR-7222-3p	down	ENSMUSG00000045281	gene	up
mmu-miR-7222-3p	down	ENSMUSG00000045319	gene	up
mmu-miR-7222-3p	down	ENSMUSG00000045392	gene	up
mmu-miR-7222-3p	down	ENSMUSG00000045404	gene	up
mmu-miR-7222-3p	down	ENSMUSG00000045482	gene	up
mmu-miR-7222-3p	down	ENSMUSG00000045725	gene	up
mmu-miR-7222-3p	down	ENSMUSG00000046027	gene	up
mmu-miR-7222-3p	down	ENSMUSG00000046159	gene	up
mmu-miR-7222-3p	down	ENSMUSG00000046318	gene	up
mmu-miR-7222-3p	down	ENSMUSG00000046410	gene	up
mmu-miR-7222-3p	down	ENSMUSG00000046574	gene	up
mmu-miR-7222-3p	down	ENSMUSG00000046807	gene	up
mmu-miR-7222-3p	down	ENSMUSG00000047085	gene	up
mmu-miR-7222-3p	down	ENSMUSG00000047146	gene	up
mmu-miR-7222-3p	down	ENSMUSG00000047409	gene	up
mmu-miR-7222-3p	down	ENSMUSG00000047786	gene	up
mmu-miR-7222-3p	down	ENSMUSG00000047881	gene	up
mmu-miR-7222-3p	down	ENSMUSG00000047888	gene	up
mmu-miR-7222-3p	down	ENSMUSG00000048078	gene	up
mmu-miR-7222-3p	down	ENSMUSG00000048154	gene	up
mmu-miR-7222-3p	down	ENSMUSG00000048240	gene	up
mmu-miR-7222-3p	down	ENSMUSG00000048779	gene	up
mmu-miR-7222-3p	down	ENSMUSG00000048897	gene	up
mmu-miR-7222-3p	down	ENSMUSG00000049265	gene	up
mmu-miR-7222-3p	down	ENSMUSG00000049295	gene	up
mmu-miR-7222-3p	down	ENSMUSG00000049303	gene	up
mmu-miR-7222-3p	down	ENSMUSG00000049439	gene	up
mmu-miR-7222-3p	down	ENSMUSG00000049504	gene	up
mmu-miR-7222-3p	down	ENSMUSG00000049556	gene	up
mmu-miR-7222-3p	down	ENSMUSG00000050064	gene	up
mmu-miR-7222-3p	down	ENSMUSG00000050103	gene	up
mmu-miR-7222-3p	down	ENSMUSG00000050541	gene	up
mmu-miR-7222-3p	down	ENSMUSG00000050567	gene	up
mmu-miR-7222-3p	down	ENSMUSG00000050627	gene	up
mmu-miR-7222-3p	down	ENSMUSG00000050953	gene	up
mmu-miR-7222-3p	down	ENSMUSG00000050989	gene	up
mmu-miR-7222-3p	down	ENSMUSG00000051224	gene	up
mmu-miR-7222-3p	down	ENSMUSG00000051379	gene	up
mmu-miR-7222-3p	down	ENSMUSG00000051703	gene	up
mmu-miR-7222-3p	down	ENSMUSG00000051969	gene	up
mmu-miR-7222-3p	down	ENSMUSG00000052160	gene	up
mmu-miR-7222-3p	down	ENSMUSG00000052310	gene	up
mmu-miR-7222-3p	down	ENSMUSG00000052504	gene	up
mmu-miR-7222-3p	down	ENSMUSG00000052534	gene	up
mmu-miR-7222-3p	down	ENSMUSG00000052889	gene	up
mmu-miR-7222-3p	down	ENSMUSG00000053007	gene	up
mmu-miR-7222-3p	down	ENSMUSG00000053080	gene	up
mmu-miR-7222-3p	down	ENSMUSG00000053110	gene	up
mmu-miR-7222-3p	down	ENSMUSG00000053158	gene	up
mmu-miR-7222-3p	down	ENSMUSG00000053475	gene	up
mmu-miR-7222-3p	down	ENSMUSG00000053964	gene	up
mmu-miR-7222-3p	down	ENSMUSG00000054008	gene	up
mmu-miR-7222-3p	down	ENSMUSG00000054263	gene	up
mmu-miR-7222-3p	down	ENSMUSG00000054452	gene	up
mmu-miR-7222-3p	down	ENSMUSG00000054509	gene	up
mmu-miR-7222-3p	down	ENSMUSG00000054619	gene	up
mmu-miR-7222-3p	down	ENSMUSG00000054659	gene	up
mmu-miR-7222-3p	down	ENSMUSG00000054808	gene	up
mmu-miR-7222-3p	down	ENSMUSG00000055485	gene	up
mmu-miR-7222-3p	down	ENSMUSG00000056121	gene	up
mmu-miR-7222-3p	down	ENSMUSG00000056130	gene	up
mmu-miR-7222-3p	down	ENSMUSG00000056515	gene	up
mmu-miR-7222-3p	down	ENSMUSG00000056666	gene	up
mmu-miR-7222-3p	down	ENSMUSG00000056973	gene	up
mmu-miR-7222-3p	down	ENSMUSG00000057315	gene	up
mmu-miR-7222-3p	down	ENSMUSG00000057530	gene	up
mmu-miR-7222-3p	down	ENSMUSG00000057596	gene	up
mmu-miR-7222-3p	down	ENSMUSG00000057716	gene	up
mmu-miR-7222-3p	down	ENSMUSG00000058488	gene	up
mmu-miR-7222-3p	down	ENSMUSG00000058756	gene	up
mmu-miR-7222-3p	down	ENSMUSG00000058806	gene	up
mmu-miR-7222-3p	down	ENSMUSG00000058818	gene	up
mmu-miR-7222-3p	down	ENSMUSG00000058966	gene	up
mmu-miR-7222-3p	down	ENSMUSG00000059022	gene	up
mmu-miR-7222-3p	down	ENSMUSG00000059486	gene	up
mmu-miR-7222-3p	down	ENSMUSG00000059555	gene	up
mmu-miR-7222-3p	down	ENSMUSG00000059878	gene	up
mmu-miR-7222-3p	down	ENSMUSG00000060166	gene	up
mmu-miR-7222-3p	down	ENSMUSG00000060671	gene	up
mmu-miR-7222-3p	down	ENSMUSG00000060803	gene	up
mmu-miR-7222-3p	down	ENSMUSG00000061544	gene	up
mmu-miR-7222-3p	down	ENSMUSG00000061878	gene	up
mmu-miR-7222-3p	down	ENSMUSG00000062031	gene	up
mmu-miR-7222-3p	down	ENSMUSG00000062175	gene	up
mmu-miR-7222-3p	down	ENSMUSG00000062661	gene	up
mmu-miR-7222-3p	down	ENSMUSG00000063296	gene	up
mmu-miR-7222-3p	down	ENSMUSG00000063450	gene	up
mmu-miR-7222-3p	down	ENSMUSG00000063646	gene	up
mmu-miR-7222-3p	down	ENSMUSG00000063838	gene	up
mmu-miR-7222-3p	down	ENSMUSG00000064210	gene	up
mmu-miR-7222-3p	down	ENSMUSG00000064267	gene	up
mmu-miR-7222-3p	down	ENSMUSG00000066235	gene	up
mmu-miR-7222-3p	down	ENSMUSG00000066842	gene	up
mmu-miR-7222-3p	down	ENSMUSG00000066877	gene	up
mmu-miR-7222-3p	down	ENSMUSG00000067235	gene	up
mmu-miR-7222-3p	down	ENSMUSG00000067873	gene	up
mmu-miR-7222-3p	down	ENSMUSG00000068227	gene	up
mmu-miR-7222-3p	down	ENSMUSG00000068263	gene	up
mmu-miR-7222-3p	down	ENSMUSG00000069520	gene	up
mmu-miR-7222-3p	down	ENSMUSG00000069601	gene	up
mmu-miR-7222-3p	down	ENSMUSG00000069769	gene	up
mmu-miR-7222-3p	down	ENSMUSG00000070034	gene	up
mmu-miR-7222-3p	down	ENSMUSG00000070720	gene	up
mmu-miR-7222-3p	down	ENSMUSG00000070942	gene	up
mmu-miR-7222-3p	down	ENSMUSG00000071068	gene	up
mmu-miR-7222-3p	down	ENSMUSG00000071711	gene	up
mmu-miR-7222-3p	down	ENSMUSG00000072494	gene	up
mmu-miR-7222-3p	down	ENSMUSG00000072825	gene	up
mmu-miR-7222-3p	down	ENSMUSG00000073016	gene	up
mmu-miR-7222-3p	down	ENSMUSG00000073609	gene	up
mmu-miR-7222-3p	down	ENSMUSG00000073876	gene	up
mmu-miR-7222-3p	down	ENSMUSG00000074121	gene	up
mmu-miR-7222-3p	down	ENSMUSG00000074194	gene	up
mmu-miR-7222-3p	down	ENSMUSG00000074649	gene	up
mmu-miR-7222-3p	down	ENSMUSG00000074785	gene	up
mmu-miR-7222-3p	down	ENSMUSG00000074886	gene	up
mmu-miR-7222-3p	down	ENSMUSG00000075254	gene	up
mmu-miR-7222-3p	down	ENSMUSG00000078350	gene	up
mmu-miR-7222-3p	down	ENSMUSG00000078995	gene	up
mmu-miR-7222-3p	down	ENSMUSG00000079442	gene	up
mmu-miR-7222-3p	down	ENSMUSG00000079479	gene	up
mmu-miR-7222-3p	down	ENSMUSG00000079481	gene	up
mmu-miR-7222-3p	down	ENSMUSG00000079679	gene	up
mmu-miR-7222-3p	down	ENSMUSG00000080316	gene	up
mmu-miR-7222-3p	down	ENSMUSG00000083282	gene	up
mmu-miR-7222-3p	down	ENSMUSG00000085007	gene	up
mmu-miR-7222-3p	down	ENSMUSG00000086316	gene	up
mmu-miR-7222-3p	down	ENSMUSG00000089704	gene	up
mmu-miR-7222-3p	down	ENSMUSG00000090863	gene	up
mmu-miR-7222-3p	down	ENSMUSG00000090919	gene	up
mmu-miR-7222-3p	down	ENSMUSG00000091450	gene	up
mmu-miR-7222-3p	down	ENSMUSG00000091635	gene	up
mmu-miR-7222-3p	down	ENSMUSG00000096054	gene	up
mmu-miR-7222-3p	down	ENSMUSG00000096188	gene	up
mmu-miR-7222-3p	down	ENSMUSG00000096883	gene	up
mmu-miR-7222-3p	down	ENSMUSG00000099083	gene	up
mmu-miR-7222-3p	down	ENSMUSG00000102918	gene	up
mmu-miR-7222-3p	down	ENSMUSG00000103711	gene	up
mmu-miR-7222-3p	down	ENSMUSG00000110206	gene	up
mmu-miR-7222-3p	down	ENSMUSG00000116358	gene	up
mmu-miR-7222-3p	down	novel_circ_0002932	circ	up
mmu-miR-7222-3p	down	novel_circ_0004561	circ	up
mmu-miR-7222-3p	down	XLOC_044199	gene	up
mmu-miR-7222-5p	down	ENSMUSG00000000197	gene	up
mmu-miR-7222-5p	down	ENSMUSG00000000215	gene	up
mmu-miR-7222-5p	down	ENSMUSG00000000901	gene	up
mmu-miR-7222-5p	down	ENSMUSG00000001247	gene	up
mmu-miR-7222-5p	down	ENSMUSG00000001248	gene	up
mmu-miR-7222-5p	down	ENSMUSG00000001482	gene	up
mmu-miR-7222-5p	down	ENSMUSG00000001520	gene	up
mmu-miR-7222-5p	down	ENSMUSG00000001521	gene	up
mmu-miR-7222-5p	down	ENSMUSG00000001525	gene	up
mmu-miR-7222-5p	down	ENSMUSG00000001750	gene	up
mmu-miR-7222-5p	down	ENSMUSG00000001870	gene	up
mmu-miR-7222-5p	down	ENSMUSG00000002059	gene	up
mmu-miR-7222-5p	down	ENSMUSG00000002227	gene	up
mmu-miR-7222-5p	down	ENSMUSG00000002847	gene	up
mmu-miR-7222-5p	down	ENSMUSG00000003534	gene	up
mmu-miR-7222-5p	down	ENSMUSG00000003812	gene	up
mmu-miR-7222-5p	down	ENSMUSG00000004035	gene	up
mmu-miR-7222-5p	down	ENSMUSG00000004360	gene	up
mmu-miR-7222-5p	down	ENSMUSG00000004552	gene	up
mmu-miR-7222-5p	down	ENSMUSG00000004562	gene	up
mmu-miR-7222-5p	down	ENSMUSG00000004730	gene	up
mmu-miR-7222-5p	down	ENSMUSG00000004815	gene	up
mmu-miR-7222-5p	down	ENSMUSG00000004996	gene	up
mmu-miR-7222-5p	down	ENSMUSG00000005043	gene	up
mmu-miR-7222-5p	down	ENSMUSG00000005161	gene	up
mmu-miR-7222-5p	down	ENSMUSG00000005220	gene	up
mmu-miR-7222-5p	down	ENSMUSG00000005580	gene	up
mmu-miR-7222-5p	down	ENSMUSG00000006576	gene	up
mmu-miR-7222-5p	down	ENSMUSG00000006611	gene	up
mmu-miR-7222-5p	down	ENSMUSG00000006800	gene	up
mmu-miR-7222-5p	down	ENSMUSG00000007817	gene	up
mmu-miR-7222-5p	down	ENSMUSG00000008136	gene	up
mmu-miR-7222-5p	down	ENSMUSG00000009035	gene	up
mmu-miR-7222-5p	down	ENSMUSG00000009585	gene	up
mmu-miR-7222-5p	down	ENSMUSG00000009614	gene	up
mmu-miR-7222-5p	down	ENSMUSG00000010307	gene	up
mmu-miR-7222-5p	down	ENSMUSG00000010358	gene	up
mmu-miR-7222-5p	down	ENSMUSG00000013033	gene	up
mmu-miR-7222-5p	down	ENSMUSG00000013483	gene	up
mmu-miR-7222-5p	down	ENSMUSG00000013698	gene	up
mmu-miR-7222-5p	down	ENSMUSG00000014444	gene	up
mmu-miR-7222-5p	down	ENSMUSG00000014602	gene	up
mmu-miR-7222-5p	down	ENSMUSG00000015214	gene	up
mmu-miR-7222-5p	down	ENSMUSG00000015709	gene	up
mmu-miR-7222-5p	down	ENSMUSG00000015750	gene	up
mmu-miR-7222-5p	down	ENSMUSG00000015766	gene	up
mmu-miR-7222-5p	down	ENSMUSG00000015846	gene	up
mmu-miR-7222-5p	down	ENSMUSG00000015850	gene	up
mmu-miR-7222-5p	down	ENSMUSG00000015950	gene	up
mmu-miR-7222-5p	down	ENSMUSG00000016528	gene	up
mmu-miR-7222-5p	down	ENSMUSG00000017144	gene	up
mmu-miR-7222-5p	down	ENSMUSG00000017493	gene	up
mmu-miR-7222-5p	down	ENSMUSG00000018008	gene	up
mmu-miR-7222-5p	down	ENSMUSG00000018593	gene	up
mmu-miR-7222-5p	down	ENSMUSG00000019853	gene	up
mmu-miR-7222-5p	down	ENSMUSG00000019916	gene	up
mmu-miR-7222-5p	down	ENSMUSG00000019960	gene	up
mmu-miR-7222-5p	down	ENSMUSG00000020088	gene	up
mmu-miR-7222-5p	down	ENSMUSG00000020111	gene	up
mmu-miR-7222-5p	down	ENSMUSG00000020216	gene	up
mmu-miR-7222-5p	down	ENSMUSG00000020218	gene	up
mmu-miR-7222-5p	down	ENSMUSG00000020303	gene	up
mmu-miR-7222-5p	down	ENSMUSG00000020388	gene	up
mmu-miR-7222-5p	down	ENSMUSG00000020432	gene	up
mmu-miR-7222-5p	down	ENSMUSG00000020437	gene	up
mmu-miR-7222-5p	down	ENSMUSG00000020439	gene	up
mmu-miR-7222-5p	down	ENSMUSG00000020473	gene	up
mmu-miR-7222-5p	down	ENSMUSG00000020522	gene	up
mmu-miR-7222-5p	down	ENSMUSG00000020682	gene	up
mmu-miR-7222-5p	down	ENSMUSG00000020877	gene	up
mmu-miR-7222-5p	down	ENSMUSG00000021068	gene	up
mmu-miR-7222-5p	down	ENSMUSG00000021127	gene	up
mmu-miR-7222-5p	down	ENSMUSG00000021156	gene	up
mmu-miR-7222-5p	down	ENSMUSG00000021226	gene	up
mmu-miR-7222-5p	down	ENSMUSG00000021294	gene	up
mmu-miR-7222-5p	down	ENSMUSG00000021322	gene	up
mmu-miR-7222-5p	down	ENSMUSG00000021340	gene	up
mmu-miR-7222-5p	down	ENSMUSG00000021365	gene	up
mmu-miR-7222-5p	down	ENSMUSG00000021375	gene	up
mmu-miR-7222-5p	down	ENSMUSG00000021466	gene	up
mmu-miR-7222-5p	down	ENSMUSG00000021477	gene	up
mmu-miR-7222-5p	down	ENSMUSG00000021840	gene	up
mmu-miR-7222-5p	down	ENSMUSG00000021972	gene	up
mmu-miR-7222-5p	down	ENSMUSG00000022003	gene	up
mmu-miR-7222-5p	down	ENSMUSG00000022037	gene	up
mmu-miR-7222-5p	down	ENSMUSG00000022097	gene	up
mmu-miR-7222-5p	down	ENSMUSG00000022098	gene	up
mmu-miR-7222-5p	down	ENSMUSG00000022231	gene	up
mmu-miR-7222-5p	down	ENSMUSG00000022575	gene	up
mmu-miR-7222-5p	down	ENSMUSG00000022791	gene	up
mmu-miR-7222-5p	down	ENSMUSG00000022811	gene	up
mmu-miR-7222-5p	down	ENSMUSG00000022843	gene	up
mmu-miR-7222-5p	down	ENSMUSG00000022887	gene	up
mmu-miR-7222-5p	down	ENSMUSG00000022893	gene	up
mmu-miR-7222-5p	down	ENSMUSG00000022965	gene	up
mmu-miR-7222-5p	down	ENSMUSG00000023088	gene	up
mmu-miR-7222-5p	down	ENSMUSG00000023169	gene	up
mmu-miR-7222-5p	down	ENSMUSG00000023191	gene	up
mmu-miR-7222-5p	down	ENSMUSG00000023206	gene	up
mmu-miR-7222-5p	down	ENSMUSG00000023274	gene	up
mmu-miR-7222-5p	down	ENSMUSG00000023277	gene	up
mmu-miR-7222-5p	down	ENSMUSG00000023809	gene	up
mmu-miR-7222-5p	down	ENSMUSG00000023827	gene	up
mmu-miR-7222-5p	down	ENSMUSG00000023905	gene	up
mmu-miR-7222-5p	down	ENSMUSG00000024219	gene	up
mmu-miR-7222-5p	down	ENSMUSG00000024222	gene	up
mmu-miR-7222-5p	down	ENSMUSG00000024236	gene	up
mmu-miR-7222-5p	down	ENSMUSG00000024245	gene	up
mmu-miR-7222-5p	down	ENSMUSG00000024371	gene	up
mmu-miR-7222-5p	down	ENSMUSG00000024420	gene	up
mmu-miR-7222-5p	down	ENSMUSG00000024558	gene	up
mmu-miR-7222-5p	down	ENSMUSG00000024620	gene	up
mmu-miR-7222-5p	down	ENSMUSG00000024896	gene	up
mmu-miR-7222-5p	down	ENSMUSG00000024899	gene	up
mmu-miR-7222-5p	down	ENSMUSG00000024900	gene	up
mmu-miR-7222-5p	down	ENSMUSG00000024940	gene	up
mmu-miR-7222-5p	down	ENSMUSG00000024998	gene	up
mmu-miR-7222-5p	down	ENSMUSG00000025056	gene	up
mmu-miR-7222-5p	down	ENSMUSG00000025083	gene	up
mmu-miR-7222-5p	down	ENSMUSG00000025195	gene	up
mmu-miR-7222-5p	down	ENSMUSG00000025236	gene	up
mmu-miR-7222-5p	down	ENSMUSG00000025332	gene	up
mmu-miR-7222-5p	down	ENSMUSG00000025402	gene	up
mmu-miR-7222-5p	down	ENSMUSG00000025407	gene	up
mmu-miR-7222-5p	down	ENSMUSG00000025534	gene	up
mmu-miR-7222-5p	down	ENSMUSG00000025572	gene	up
mmu-miR-7222-5p	down	ENSMUSG00000025579	gene	up
mmu-miR-7222-5p	down	ENSMUSG00000025732	gene	up
mmu-miR-7222-5p	down	ENSMUSG00000025854	gene	up
mmu-miR-7222-5p	down	ENSMUSG00000025934	gene	up
mmu-miR-7222-5p	down	ENSMUSG00000025959	gene	up
mmu-miR-7222-5p	down	ENSMUSG00000026211	gene	up
mmu-miR-7222-5p	down	ENSMUSG00000026269	gene	up
mmu-miR-7222-5p	down	ENSMUSG00000026283	gene	up
mmu-miR-7222-5p	down	ENSMUSG00000026430	gene	up
mmu-miR-7222-5p	down	ENSMUSG00000026456	gene	up
mmu-miR-7222-5p	down	ENSMUSG00000026600	gene	up
mmu-miR-7222-5p	down	ENSMUSG00000026641	gene	up
mmu-miR-7222-5p	down	ENSMUSG00000026648	gene	up
mmu-miR-7222-5p	down	ENSMUSG00000026657	gene	up
mmu-miR-7222-5p	down	ENSMUSG00000026727	gene	up
mmu-miR-7222-5p	down	ENSMUSG00000026788	gene	up
mmu-miR-7222-5p	down	ENSMUSG00000026811	gene	up
mmu-miR-7222-5p	down	ENSMUSG00000026832	gene	up
mmu-miR-7222-5p	down	ENSMUSG00000026872	gene	up
mmu-miR-7222-5p	down	ENSMUSG00000026923	gene	up
mmu-miR-7222-5p	down	ENSMUSG00000026930	gene	up
mmu-miR-7222-5p	down	ENSMUSG00000026958	gene	up
mmu-miR-7222-5p	down	ENSMUSG00000027016	gene	up
mmu-miR-7222-5p	down	ENSMUSG00000027078	gene	up
mmu-miR-7222-5p	down	ENSMUSG00000027111	gene	up
mmu-miR-7222-5p	down	ENSMUSG00000027333	gene	up
mmu-miR-7222-5p	down	ENSMUSG00000027339	gene	up
mmu-miR-7222-5p	down	ENSMUSG00000027506	gene	up
mmu-miR-7222-5p	down	ENSMUSG00000027508	gene	up
mmu-miR-7222-5p	down	ENSMUSG00000027523	gene	up
mmu-miR-7222-5p	down	ENSMUSG00000027551	gene	up
mmu-miR-7222-5p	down	ENSMUSG00000027763	gene	up
mmu-miR-7222-5p	down	ENSMUSG00000027931	gene	up
mmu-miR-7222-5p	down	ENSMUSG00000027947	gene	up
mmu-miR-7222-5p	down	ENSMUSG00000028028	gene	up
mmu-miR-7222-5p	down	ENSMUSG00000028088	gene	up
mmu-miR-7222-5p	down	ENSMUSG00000028101	gene	up
mmu-miR-7222-5p	down	ENSMUSG00000028116	gene	up
mmu-miR-7222-5p	down	ENSMUSG00000028152	gene	up
mmu-miR-7222-5p	down	ENSMUSG00000028163	gene	up
mmu-miR-7222-5p	down	ENSMUSG00000028184	gene	up
mmu-miR-7222-5p	down	ENSMUSG00000028240	gene	up
mmu-miR-7222-5p	down	ENSMUSG00000028266	gene	up
mmu-miR-7222-5p	down	ENSMUSG00000028423	gene	up
mmu-miR-7222-5p	down	ENSMUSG00000028456	gene	up
mmu-miR-7222-5p	down	ENSMUSG00000028465	gene	up
mmu-miR-7222-5p	down	ENSMUSG00000028538	gene	up
mmu-miR-7222-5p	down	ENSMUSG00000028601	gene	up
mmu-miR-7222-5p	down	ENSMUSG00000028613	gene	up
mmu-miR-7222-5p	down	ENSMUSG00000028636	gene	up
mmu-miR-7222-5p	down	ENSMUSG00000028799	gene	up
mmu-miR-7222-5p	down	ENSMUSG00000028864	gene	up
mmu-miR-7222-5p	down	ENSMUSG00000028868	gene	up
mmu-miR-7222-5p	down	ENSMUSG00000029122	gene	up
mmu-miR-7222-5p	down	ENSMUSG00000029364	gene	up
mmu-miR-7222-5p	down	ENSMUSG00000029426	gene	up
mmu-miR-7222-5p	down	ENSMUSG00000029432	gene	up
mmu-miR-7222-5p	down	ENSMUSG00000029468	gene	up
mmu-miR-7222-5p	down	ENSMUSG00000029478	gene	up
mmu-miR-7222-5p	down	ENSMUSG00000029490	gene	up
mmu-miR-7222-5p	down	ENSMUSG00000029545	gene	up
mmu-miR-7222-5p	down	ENSMUSG00000029622	gene	up
mmu-miR-7222-5p	down	ENSMUSG00000029771	gene	up
mmu-miR-7222-5p	down	ENSMUSG00000029780	gene	up
mmu-miR-7222-5p	down	ENSMUSG00000029859	gene	up
mmu-miR-7222-5p	down	ENSMUSG00000029860	gene	up
mmu-miR-7222-5p	down	ENSMUSG00000030020	gene	up
mmu-miR-7222-5p	down	ENSMUSG00000030102	gene	up
mmu-miR-7222-5p	down	ENSMUSG00000030259	gene	up
mmu-miR-7222-5p	down	ENSMUSG00000030287	gene	up
mmu-miR-7222-5p	down	ENSMUSG00000030351	gene	up
mmu-miR-7222-5p	down	ENSMUSG00000030447	gene	up
mmu-miR-7222-5p	down	ENSMUSG00000030530	gene	up
mmu-miR-7222-5p	down	ENSMUSG00000030539	gene	up
mmu-miR-7222-5p	down	ENSMUSG00000030598	gene	up
mmu-miR-7222-5p	down	ENSMUSG00000030600	gene	up
mmu-miR-7222-5p	down	ENSMUSG00000030657	gene	up
mmu-miR-7222-5p	down	ENSMUSG00000030725	gene	up
mmu-miR-7222-5p	down	ENSMUSG00000030761	gene	up
mmu-miR-7222-5p	down	ENSMUSG00000030786	gene	up
mmu-miR-7222-5p	down	ENSMUSG00000030805	gene	up
mmu-miR-7222-5p	down	ENSMUSG00000030852	gene	up
mmu-miR-7222-5p	down	ENSMUSG00000030861	gene	up
mmu-miR-7222-5p	down	ENSMUSG00000031079	gene	up
mmu-miR-7222-5p	down	ENSMUSG00000031099	gene	up
mmu-miR-7222-5p	down	ENSMUSG00000031129	gene	up
mmu-miR-7222-5p	down	ENSMUSG00000031137	gene	up
mmu-miR-7222-5p	down	ENSMUSG00000031311	gene	up
mmu-miR-7222-5p	down	ENSMUSG00000031360	gene	up
mmu-miR-7222-5p	down	ENSMUSG00000031398	gene	up
mmu-miR-7222-5p	down	ENSMUSG00000031488	gene	up
mmu-miR-7222-5p	down	ENSMUSG00000031561	gene	up
mmu-miR-7222-5p	down	ENSMUSG00000031604	gene	up
mmu-miR-7222-5p	down	ENSMUSG00000031662	gene	up
mmu-miR-7222-5p	down	ENSMUSG00000031749	gene	up
mmu-miR-7222-5p	down	ENSMUSG00000031760	gene	up
mmu-miR-7222-5p	down	ENSMUSG00000031808	gene	up
mmu-miR-7222-5p	down	ENSMUSG00000031835	gene	up
mmu-miR-7222-5p	down	ENSMUSG00000031883	gene	up
mmu-miR-7222-5p	down	ENSMUSG00000032000	gene	up
mmu-miR-7222-5p	down	ENSMUSG00000032014	gene	up
mmu-miR-7222-5p	down	ENSMUSG00000032036	gene	up
mmu-miR-7222-5p	down	ENSMUSG00000032131	gene	up
mmu-miR-7222-5p	down	ENSMUSG00000032184	gene	up
mmu-miR-7222-5p	down	ENSMUSG00000032194	gene	up
mmu-miR-7222-5p	down	ENSMUSG00000032231	gene	up
mmu-miR-7222-5p	down	ENSMUSG00000032294	gene	up
mmu-miR-7222-5p	down	ENSMUSG00000032340	gene	up
mmu-miR-7222-5p	down	ENSMUSG00000032349	gene	up
mmu-miR-7222-5p	down	ENSMUSG00000032373	gene	up
mmu-miR-7222-5p	down	ENSMUSG00000032394	gene	up
mmu-miR-7222-5p	down	ENSMUSG00000032528	gene	up
mmu-miR-7222-5p	down	ENSMUSG00000032536	gene	up
mmu-miR-7222-5p	down	ENSMUSG00000032554	gene	up
mmu-miR-7222-5p	down	ENSMUSG00000032577	gene	up
mmu-miR-7222-5p	down	ENSMUSG00000032596	gene	up
mmu-miR-7222-5p	down	ENSMUSG00000032648	gene	up
mmu-miR-7222-5p	down	ENSMUSG00000032796	gene	up
mmu-miR-7222-5p	down	ENSMUSG00000032911	gene	up
mmu-miR-7222-5p	down	ENSMUSG00000033059	gene	up
mmu-miR-7222-5p	down	ENSMUSG00000033149	gene	up
mmu-miR-7222-5p	down	ENSMUSG00000033352	gene	up
mmu-miR-7222-5p	down	ENSMUSG00000033420	gene	up
mmu-miR-7222-5p	down	ENSMUSG00000033685	gene	up
mmu-miR-7222-5p	down	ENSMUSG00000033720	gene	up
mmu-miR-7222-5p	down	ENSMUSG00000033722	gene	up
mmu-miR-7222-5p	down	ENSMUSG00000033965	gene	up
mmu-miR-7222-5p	down	ENSMUSG00000034071	gene	up
mmu-miR-7222-5p	down	ENSMUSG00000034295	gene	up
mmu-miR-7222-5p	down	ENSMUSG00000034390	gene	up
mmu-miR-7222-5p	down	ENSMUSG00000034532	gene	up
mmu-miR-7222-5p	down	ENSMUSG00000034616	gene	up
mmu-miR-7222-5p	down	ENSMUSG00000034739	gene	up
mmu-miR-7222-5p	down	ENSMUSG00000034853	gene	up
mmu-miR-7222-5p	down	ENSMUSG00000034987	gene	up
mmu-miR-7222-5p	down	ENSMUSG00000035045	gene	up
mmu-miR-7222-5p	down	ENSMUSG00000035513	gene	up
mmu-miR-7222-5p	down	ENSMUSG00000035653	gene	up
mmu-miR-7222-5p	down	ENSMUSG00000035776	gene	up
mmu-miR-7222-5p	down	ENSMUSG00000036026	gene	up
mmu-miR-7222-5p	down	ENSMUSG00000036172	gene	up
mmu-miR-7222-5p	down	ENSMUSG00000036395	gene	up
mmu-miR-7222-5p	down	ENSMUSG00000036534	gene	up
mmu-miR-7222-5p	down	ENSMUSG00000036644	gene	up
mmu-miR-7222-5p	down	ENSMUSG00000036832	gene	up
mmu-miR-7222-5p	down	ENSMUSG00000036959	gene	up
mmu-miR-7222-5p	down	ENSMUSG00000036986	gene	up
mmu-miR-7222-5p	down	ENSMUSG00000037003	gene	up
mmu-miR-7222-5p	down	ENSMUSG00000037035	gene	up
mmu-miR-7222-5p	down	ENSMUSG00000037260	gene	up
mmu-miR-7222-5p	down	ENSMUSG00000037375	gene	up
mmu-miR-7222-5p	down	ENSMUSG00000037490	gene	up
mmu-miR-7222-5p	down	ENSMUSG00000037509	gene	up
mmu-miR-7222-5p	down	ENSMUSG00000037656	gene	up
mmu-miR-7222-5p	down	ENSMUSG00000037685	gene	up
mmu-miR-7222-5p	down	ENSMUSG00000037936	gene	up
mmu-miR-7222-5p	down	ENSMUSG00000038058	gene	up
mmu-miR-7222-5p	down	ENSMUSG00000038648	gene	up
mmu-miR-7222-5p	down	ENSMUSG00000038679	gene	up
mmu-miR-7222-5p	down	ENSMUSG00000039230	gene	up
mmu-miR-7222-5p	down	ENSMUSG00000039629	gene	up
mmu-miR-7222-5p	down	ENSMUSG00000039835	gene	up
mmu-miR-7222-5p	down	ENSMUSG00000039860	gene	up
mmu-miR-7222-5p	down	ENSMUSG00000039873	gene	up
mmu-miR-7222-5p	down	ENSMUSG00000039943	gene	up
mmu-miR-7222-5p	down	ENSMUSG00000039953	gene	up
mmu-miR-7222-5p	down	ENSMUSG00000039960	gene	up
mmu-miR-7222-5p	down	ENSMUSG00000039985	gene	up
mmu-miR-7222-5p	down	ENSMUSG00000040043	gene	up
mmu-miR-7222-5p	down	ENSMUSG00000040181	gene	up
mmu-miR-7222-5p	down	ENSMUSG00000040249	gene	up
mmu-miR-7222-5p	down	ENSMUSG00000040272	gene	up
mmu-miR-7222-5p	down	ENSMUSG00000040511	gene	up
mmu-miR-7222-5p	down	ENSMUSG00000040562	gene	up
mmu-miR-7222-5p	down	ENSMUSG00000040857	gene	up
mmu-miR-7222-5p	down	ENSMUSG00000040896	gene	up
mmu-miR-7222-5p	down	ENSMUSG00000041112	gene	up
mmu-miR-7222-5p	down	ENSMUSG00000041120	gene	up
mmu-miR-7222-5p	down	ENSMUSG00000041272	gene	up
mmu-miR-7222-5p	down	ENSMUSG00000041313	gene	up
mmu-miR-7222-5p	down	ENSMUSG00000041417	gene	up
mmu-miR-7222-5p	down	ENSMUSG00000041423	gene	up
mmu-miR-7222-5p	down	ENSMUSG00000041696	gene	up
mmu-miR-7222-5p	down	ENSMUSG00000042109	gene	up
mmu-miR-7222-5p	down	ENSMUSG00000042216	gene	up
mmu-miR-7222-5p	down	ENSMUSG00000042439	gene	up
mmu-miR-7222-5p	down	ENSMUSG00000042524	gene	up
mmu-miR-7222-5p	down	ENSMUSG00000043323	gene	up
mmu-miR-7222-5p	down	ENSMUSG00000043391	gene	up
mmu-miR-7222-5p	down	ENSMUSG00000043456	gene	up
mmu-miR-7222-5p	down	ENSMUSG00000043924	gene	up
mmu-miR-7222-5p	down	ENSMUSG00000044037	gene	up
mmu-miR-7222-5p	down	ENSMUSG00000044348	gene	up
mmu-miR-7222-5p	down	ENSMUSG00000044863	gene	up
mmu-miR-7222-5p	down	ENSMUSG00000045482	gene	up
mmu-miR-7222-5p	down	ENSMUSG00000045680	gene	up
mmu-miR-7222-5p	down	ENSMUSG00000046079	gene	up
mmu-miR-7222-5p	down	ENSMUSG00000046159	gene	up
mmu-miR-7222-5p	down	ENSMUSG00000046490	gene	up
mmu-miR-7222-5p	down	ENSMUSG00000046807	gene	up
mmu-miR-7222-5p	down	ENSMUSG00000047117	gene	up
mmu-miR-7222-5p	down	ENSMUSG00000047409	gene	up
mmu-miR-7222-5p	down	ENSMUSG00000047747	gene	up
mmu-miR-7222-5p	down	ENSMUSG00000047767	gene	up
mmu-miR-7222-5p	down	ENSMUSG00000048078	gene	up
mmu-miR-7222-5p	down	ENSMUSG00000048285	gene	up
mmu-miR-7222-5p	down	ENSMUSG00000048583	gene	up
mmu-miR-7222-5p	down	ENSMUSG00000048814	gene	up
mmu-miR-7222-5p	down	ENSMUSG00000048920	gene	up
mmu-miR-7222-5p	down	ENSMUSG00000049555	gene	up
mmu-miR-7222-5p	down	ENSMUSG00000049625	gene	up
mmu-miR-7222-5p	down	ENSMUSG00000050373	gene	up
mmu-miR-7222-5p	down	ENSMUSG00000050447	gene	up
mmu-miR-7222-5p	down	ENSMUSG00000050530	gene	up
mmu-miR-7222-5p	down	ENSMUSG00000050666	gene	up
mmu-miR-7222-5p	down	ENSMUSG00000050721	gene	up
mmu-miR-7222-5p	down	ENSMUSG00000050732	gene	up
mmu-miR-7222-5p	down	ENSMUSG00000050912	gene	up
mmu-miR-7222-5p	down	ENSMUSG00000051022	gene	up
mmu-miR-7222-5p	down	ENSMUSG00000051159	gene	up
mmu-miR-7222-5p	down	ENSMUSG00000052105	gene	up
mmu-miR-7222-5p	down	ENSMUSG00000052373	gene	up
mmu-miR-7222-5p	down	ENSMUSG00000052387	gene	up
mmu-miR-7222-5p	down	ENSMUSG00000052512	gene	up
mmu-miR-7222-5p	down	ENSMUSG00000052516	gene	up
mmu-miR-7222-5p	down	ENSMUSG00000052560	gene	up
mmu-miR-7222-5p	down	ENSMUSG00000052688	gene	up
mmu-miR-7222-5p	down	ENSMUSG00000053460	gene	up
mmu-miR-7222-5p	down	ENSMUSG00000054452	gene	up
mmu-miR-7222-5p	down	ENSMUSG00000054920	gene	up
mmu-miR-7222-5p	down	ENSMUSG00000055235	gene	up
mmu-miR-7222-5p	down	ENSMUSG00000055447	gene	up
mmu-miR-7222-5p	down	ENSMUSG00000056427	gene	up
mmu-miR-7222-5p	down	ENSMUSG00000056679	gene	up
mmu-miR-7222-5p	down	ENSMUSG00000056966	gene	up
mmu-miR-7222-5p	down	ENSMUSG00000057193	gene	up
mmu-miR-7222-5p	down	ENSMUSG00000057604	gene	up
mmu-miR-7222-5p	down	ENSMUSG00000058135	gene	up
mmu-miR-7222-5p	down	ENSMUSG00000058297	gene	up
mmu-miR-7222-5p	down	ENSMUSG00000058454	gene	up
mmu-miR-7222-5p	down	ENSMUSG00000059022	gene	up
mmu-miR-7222-5p	down	ENSMUSG00000059602	gene	up
mmu-miR-7222-5p	down	ENSMUSG00000059878	gene	up
mmu-miR-7222-5p	down	ENSMUSG00000060275	gene	up
mmu-miR-7222-5p	down	ENSMUSG00000060519	gene	up
mmu-miR-7222-5p	down	ENSMUSG00000061143	gene	up
mmu-miR-7222-5p	down	ENSMUSG00000061878	gene	up
mmu-miR-7222-5p	down	ENSMUSG00000062031	gene	up
mmu-miR-7222-5p	down	ENSMUSG00000062098	gene	up
mmu-miR-7222-5p	down	ENSMUSG00000062373	gene	up
mmu-miR-7222-5p	down	ENSMUSG00000062526	gene	up
mmu-miR-7222-5p	down	ENSMUSG00000062609	gene	up
mmu-miR-7222-5p	down	ENSMUSG00000062991	gene	up
mmu-miR-7222-5p	down	ENSMUSG00000063450	gene	up
mmu-miR-7222-5p	down	ENSMUSG00000063506	gene	up
mmu-miR-7222-5p	down	ENSMUSG00000063564	gene	up
mmu-miR-7222-5p	down	ENSMUSG00000064120	gene	up
mmu-miR-7222-5p	down	ENSMUSG00000064325	gene	up
mmu-miR-7222-5p	down	ENSMUSG00000066705	gene	up
mmu-miR-7222-5p	down	ENSMUSG00000066797	gene	up
mmu-miR-7222-5p	down	ENSMUSG00000067649	gene	up
mmu-miR-7222-5p	down	ENSMUSG00000068227	gene	up
mmu-miR-7222-5p	down	ENSMUSG00000068696	gene	up
mmu-miR-7222-5p	down	ENSMUSG00000068874	gene	up
mmu-miR-7222-5p	down	ENSMUSG00000069601	gene	up
mmu-miR-7222-5p	down	ENSMUSG00000070031	gene	up
mmu-miR-7222-5p	down	ENSMUSG00000071392	gene	up
mmu-miR-7222-5p	down	ENSMUSG00000071714	gene	up
mmu-miR-7222-5p	down	ENSMUSG00000072294	gene	up
mmu-miR-7222-5p	down	ENSMUSG00000074342	gene	up
mmu-miR-7222-5p	down	ENSMUSG00000078350	gene	up
mmu-miR-7222-5p	down	ENSMUSG00000079020	gene	up
mmu-miR-7222-5p	down	ENSMUSG00000079465	gene	up
mmu-miR-7222-5p	down	ENSMUSG00000079481	gene	up
mmu-miR-7222-5p	down	ENSMUSG00000080316	gene	up
mmu-miR-7222-5p	down	ENSMUSG00000083282	gene	up
mmu-miR-7222-5p	down	ENSMUSG00000089715	gene	up
mmu-miR-7222-5p	down	ENSMUSG00000090084	gene	up
mmu-miR-7222-5p	down	ENSMUSG00000091345	gene	up
mmu-miR-7222-5p	down	ENSMUSG00000091450	gene	up
mmu-miR-7222-5p	down	ENSMUSG00000091712	gene	up
mmu-miR-7222-5p	down	ENSMUSG00000093910	gene	up
mmu-miR-7222-5p	down	ENSMUSG00000094724	gene	up
mmu-miR-7222-5p	down	ENSMUSG00000103711	gene	up
mmu-miR-7222-5p	down	ENSMUSG00000110206	gene	up
mmu-miR-7222-5p	down	novel_circ_0005354	circ	up
mmu-miR-7223-5p	down	ENSMUSG00000000957	gene	up
mmu-miR-7223-5p	down	ENSMUSG00000003316	gene	up
mmu-miR-7223-5p	down	ENSMUSG00000015217	gene	up
mmu-miR-7223-5p	down	ENSMUSG00000021466	gene	up
mmu-miR-7223-5p	down	ENSMUSG00000022995	gene	up
mmu-miR-7223-5p	down	ENSMUSG00000024176	gene	up
mmu-miR-7223-5p	down	ENSMUSG00000024236	gene	up
mmu-miR-7223-5p	down	ENSMUSG00000024571	gene	up
mmu-miR-7223-5p	down	ENSMUSG00000025255	gene	up
mmu-miR-7223-5p	down	ENSMUSG00000025533	gene	up
mmu-miR-7223-5p	down	ENSMUSG00000026077	gene	up
mmu-miR-7223-5p	down	ENSMUSG00000026958	gene	up
mmu-miR-7223-5p	down	ENSMUSG00000027508	gene	up
mmu-miR-7223-5p	down	ENSMUSG00000028048	gene	up
mmu-miR-7223-5p	down	ENSMUSG00000031969	gene	up
mmu-miR-7223-5p	down	ENSMUSG00000033326	gene	up
mmu-miR-7223-5p	down	ENSMUSG00000034522	gene	up
mmu-miR-7223-5p	down	ENSMUSG00000037029	gene	up
mmu-miR-7223-5p	down	ENSMUSG00000037469	gene	up
mmu-miR-7223-5p	down	ENSMUSG00000037475	gene	up
mmu-miR-7223-5p	down	ENSMUSG00000037887	gene	up
mmu-miR-7223-5p	down	ENSMUSG00000043004	gene	up
mmu-miR-7223-5p	down	ENSMUSG00000046159	gene	up
mmu-miR-7223-5p	down	ENSMUSG00000051969	gene	up
mmu-miR-7223-5p	down	ENSMUSG00000052516	gene	up
mmu-miR-7223-5p	down	ENSMUSG00000053080	gene	up
mmu-miR-7223-5p	down	ENSMUSG00000056091	gene	up
mmu-miR-7223-5p	down	ENSMUSG00000064215	gene	up
mmu-miR-7223-5p	down	ENSMUSG00000064373	gene	up
mmu-miR-7223-5p	down	ENSMUSG00000074207	gene	up
mmu-miR-7223-5p	down	ENSMUSG00000078817	gene	up
mmu-miR-7223-5p	down	ENSMUSG00000096054	gene	up
mmu-miR-7223-5p	down	novel_circ_0001189	circ	up
mmu-miR-7223-5p	down	novel_circ_0008198	circ	up
mmu-miR-7229-3p	down	ENSMUSG00000007989	gene	up
mmu-miR-7229-3p	down	ENSMUSG00000011427	gene	up
mmu-miR-7229-3p	down	ENSMUSG00000016624	gene	up
mmu-miR-7229-3p	down	ENSMUSG00000019820	gene	up
mmu-miR-7229-3p	down	ENSMUSG00000020088	gene	up
mmu-miR-7229-3p	down	ENSMUSG00000020886	gene	up
mmu-miR-7229-3p	down	ENSMUSG00000022231	gene	up
mmu-miR-7229-3p	down	ENSMUSG00000022575	gene	up
mmu-miR-7229-3p	down	ENSMUSG00000024812	gene	up
mmu-miR-7229-3p	down	ENSMUSG00000024871	gene	up
mmu-miR-7229-3p	down	ENSMUSG00000025993	gene	up
mmu-miR-7229-3p	down	ENSMUSG00000027940	gene	up
mmu-miR-7229-3p	down	ENSMUSG00000029090	gene	up
mmu-miR-7229-3p	down	ENSMUSG00000030852	gene	up
mmu-miR-7229-3p	down	ENSMUSG00000031201	gene	up
mmu-miR-7229-3p	down	ENSMUSG00000031988	gene	up
mmu-miR-7229-3p	down	ENSMUSG00000033253	gene	up
mmu-miR-7229-3p	down	ENSMUSG00000033308	gene	up
mmu-miR-7229-3p	down	ENSMUSG00000034522	gene	up
mmu-miR-7229-3p	down	ENSMUSG00000035863	gene	up
mmu-miR-7229-3p	down	ENSMUSG00000036570	gene	up
mmu-miR-7229-3p	down	ENSMUSG00000037583	gene	up
mmu-miR-7229-3p	down	ENSMUSG00000039262	gene	up
mmu-miR-7229-3p	down	ENSMUSG00000040272	gene	up
mmu-miR-7229-3p	down	ENSMUSG00000042647	gene	up
mmu-miR-7229-3p	down	ENSMUSG00000044550	gene	up
mmu-miR-7229-3p	down	ENSMUSG00000045658	gene	up
mmu-miR-7229-3p	down	ENSMUSG00000048285	gene	up
mmu-miR-7229-3p	down	ENSMUSG00000048502	gene	up
mmu-miR-7229-3p	down	ENSMUSG00000057315	gene	up
mmu-miR-7229-3p	down	ENSMUSG00000059456	gene	up
mmu-miR-7229-3p	down	ENSMUSG00000060275	gene	up
mmu-miR-7229-3p	down	ENSMUSG00000066026	gene	up
mmu-miR-7229-3p	down	ENSMUSG00000070034	gene	up
mmu-miR-7229-3p	down	ENSMUSG00000070733	gene	up
mmu-miR-7229-3p	down	ENSMUSG00000079260	gene	up
mmu-miR-7229-3p	down	novel_circ_0002932	circ	up
mmu-miR-7229-3p	down	novel_circ_0002933	circ	up
[truncated: 659 more rows]
