# Supplementary material for: Genome-wide landscape of miRNA-mRNA-lncRNA-circRNA ceRNA network in Nanos2 deficient mice
Source: PLoS One. 2025 Jun 27;20(6):e0325260. doi: 10.1371/journal.pone.0325260 (PMC12204511; doi:10.1371/journal.pone.0325260)
Supplement: S2 File — (XLS) [file pone.0325260.s006.xls]

mmu-miR-1194	down	ENSMUSG00000019774	gene	up
mmu-miR-1194	down	ENSMUST00000044500	lnc	up
mmu-miR-1194	down	ENSMUST00000069880	lnc	up
mmu-miR-1194	down	ENSMUST00000070085	lnc	up
mmu-miR-1194	down	ENSMUST00000123580	lnc	up
mmu-miR-1194	down	ENSMUST00000123882	lnc	up
mmu-miR-1194	down	ENSMUST00000124088	lnc	up
mmu-miR-1194	down	ENSMUST00000124280	lnc	up
mmu-miR-1194	down	ENSMUST00000124321	lnc	up
mmu-miR-1194	down	ENSMUST00000125480	lnc	up
mmu-miR-1194	down	ENSMUST00000125664	lnc	up
mmu-miR-1194	down	ENSMUST00000125772	lnc	up
mmu-miR-1194	down	ENSMUST00000125957	lnc	up
mmu-miR-1194	down	ENSMUST00000126208	lnc	up
mmu-miR-1194	down	ENSMUST00000126694	lnc	up
mmu-miR-1194	down	ENSMUST00000127944	lnc	up
mmu-miR-1194	down	ENSMUST00000128766	lnc	up
mmu-miR-1194	down	ENSMUST00000129611	lnc	up
mmu-miR-1194	down	ENSMUST00000130314	lnc	up
mmu-miR-1194	down	ENSMUST00000130676	lnc	up
mmu-miR-1194	down	ENSMUST00000131221	lnc	up
mmu-miR-1194	down	ENSMUST00000131251	lnc	up
mmu-miR-1194	down	ENSMUST00000131270	lnc	up
mmu-miR-1194	down	ENSMUST00000132013	lnc	up
mmu-miR-1194	down	ENSMUST00000132333	lnc	up
mmu-miR-1194	down	ENSMUST00000132340	lnc	up
mmu-miR-1194	down	ENSMUST00000132904	lnc	up
mmu-miR-1194	down	ENSMUST00000133175	lnc	up
mmu-miR-1194	down	ENSMUST00000133893	lnc	up
mmu-miR-1194	down	ENSMUST00000134564	lnc	up
mmu-miR-1194	down	ENSMUST00000134961	lnc	up
mmu-miR-1194	down	ENSMUST00000135319	lnc	up
mmu-miR-1194	down	ENSMUST00000135736	lnc	up
mmu-miR-1194	down	ENSMUST00000135760	lnc	up
mmu-miR-1194	down	ENSMUST00000135832	lnc	up
mmu-miR-1194	down	ENSMUST00000136126	lnc	up
mmu-miR-1194	down	ENSMUST00000136251	lnc	up
mmu-miR-1194	down	ENSMUST00000137043	lnc	up
mmu-miR-1194	down	ENSMUST00000137365	lnc	up
mmu-miR-1194	down	ENSMUST00000137657	lnc	up
mmu-miR-1194	down	ENSMUST00000137932	lnc	up
mmu-miR-1194	down	ENSMUST00000138143	lnc	up
mmu-miR-1194	down	ENSMUST00000138632	lnc	up
mmu-miR-1194	down	ENSMUST00000138917	lnc	up
mmu-miR-1194	down	ENSMUST00000139948	lnc	up
mmu-miR-1194	down	ENSMUST00000140062	lnc	up
mmu-miR-1194	down	ENSMUST00000140193	lnc	up
mmu-miR-1194	down	ENSMUST00000143466	lnc	up
mmu-miR-1194	down	ENSMUST00000143668	lnc	up
mmu-miR-1194	down	ENSMUST00000143857	lnc	up
mmu-miR-1194	down	ENSMUST00000144231	lnc	up
mmu-miR-1194	down	ENSMUST00000144881	lnc	up
mmu-miR-1194	down	ENSMUST00000145343	lnc	up
mmu-miR-1194	down	ENSMUST00000146000	lnc	up
mmu-miR-1194	down	ENSMUST00000146436	lnc	up
mmu-miR-1194	down	ENSMUST00000146518	lnc	up
mmu-miR-1194	down	ENSMUST00000146563	lnc	up
mmu-miR-1194	down	ENSMUST00000147498	lnc	up
mmu-miR-1194	down	ENSMUST00000147582	lnc	up
mmu-miR-1194	down	ENSMUST00000148013	lnc	up
mmu-miR-1194	down	ENSMUST00000148131	lnc	up
mmu-miR-1194	down	ENSMUST00000148650	lnc	up
mmu-miR-1194	down	ENSMUST00000148784	lnc	up
mmu-miR-1194	down	ENSMUST00000149114	lnc	up
mmu-miR-1194	down	ENSMUST00000149205	lnc	up
mmu-miR-1194	down	ENSMUST00000149936	lnc	up
mmu-miR-1194	down	ENSMUST00000149945	lnc	up
mmu-miR-1194	down	ENSMUST00000149982	lnc	up
mmu-miR-1194	down	ENSMUST00000150082	lnc	up
mmu-miR-1194	down	ENSMUST00000150242	lnc	up
mmu-miR-1194	down	ENSMUST00000150939	lnc	up
mmu-miR-1194	down	ENSMUST00000151257	lnc	up
mmu-miR-1194	down	ENSMUST00000152011	lnc	up
mmu-miR-1194	down	ENSMUST00000152576	lnc	up
mmu-miR-1194	down	ENSMUST00000152779	lnc	up
mmu-miR-1194	down	ENSMUST00000153075	lnc	up
mmu-miR-1194	down	ENSMUST00000154125	lnc	up
mmu-miR-1194	down	ENSMUST00000154382	lnc	up
mmu-miR-1194	down	ENSMUST00000154581	lnc	up
mmu-miR-1194	down	ENSMUST00000154591	lnc	up
mmu-miR-1194	down	ENSMUST00000154729	lnc	up
mmu-miR-1194	down	ENSMUST00000155121	lnc	up
mmu-miR-1194	down	ENSMUST00000155377	lnc	up
mmu-miR-1194	down	ENSMUST00000155728	lnc	up
mmu-miR-1194	down	ENSMUST00000155823	lnc	up
mmu-miR-1194	down	ENSMUST00000155918	lnc	up
mmu-miR-1194	down	ENSMUST00000156452	lnc	up
mmu-miR-1194	down	ENSMUST00000159143	lnc	up
mmu-miR-1194	down	ENSMUST00000160106	lnc	up
mmu-miR-1194	down	ENSMUST00000160158	lnc	up
mmu-miR-1194	down	ENSMUST00000160168	lnc	up
mmu-miR-1194	down	ENSMUST00000160283	lnc	up
mmu-miR-1194	down	ENSMUST00000160921	lnc	up
mmu-miR-1194	down	ENSMUST00000162939	lnc	up
mmu-miR-1194	down	ENSMUST00000164939	lnc	up
mmu-miR-1194	down	ENSMUST00000165802	lnc	up
mmu-miR-1194	down	ENSMUST00000168347	lnc	up
mmu-miR-1194	down	ENSMUST00000169552	lnc	up
mmu-miR-1194	down	ENSMUST00000171985	lnc	up
mmu-miR-1194	down	ENSMUST00000172484	lnc	up
mmu-miR-1194	down	ENSMUST00000172633	lnc	up
mmu-miR-1194	down	ENSMUST00000173082	lnc	up
mmu-miR-1194	down	ENSMUST00000173999	lnc	up
mmu-miR-1194	down	ENSMUST00000176536	lnc	up
mmu-miR-1194	down	ENSMUST00000176657	lnc	up
mmu-miR-1194	down	ENSMUST00000176673	lnc	up
mmu-miR-1194	down	ENSMUST00000180516	lnc	up
mmu-miR-1194	down	ENSMUST00000180705	lnc	up
mmu-miR-1194	down	ENSMUST00000180767	lnc	up
mmu-miR-1194	down	ENSMUST00000180779	lnc	up
mmu-miR-1194	down	ENSMUST00000181289	lnc	up
mmu-miR-1194	down	ENSMUST00000181296	lnc	up
mmu-miR-1194	down	ENSMUST00000181762	lnc	up
mmu-miR-1194	down	ENSMUST00000182325	lnc	up
mmu-miR-1194	down	ENSMUST00000182335	lnc	up
mmu-miR-1194	down	ENSMUST00000182523	lnc	up
mmu-miR-1194	down	ENSMUST00000182694	lnc	up
mmu-miR-1194	down	ENSMUST00000182892	lnc	up
mmu-miR-1194	down	ENSMUST00000183202	lnc	up
mmu-miR-1194	down	ENSMUST00000183204	lnc	up
mmu-miR-1194	down	ENSMUST00000183235	lnc	up
mmu-miR-1194	down	ENSMUST00000183333	lnc	up
mmu-miR-1194	down	ENSMUST00000184770	lnc	up
mmu-miR-1194	down	ENSMUST00000184809	lnc	up
mmu-miR-1194	down	ENSMUST00000185991	lnc	up
mmu-miR-1194	down	ENSMUST00000186279	lnc	up
mmu-miR-1194	down	ENSMUST00000186875	lnc	up
mmu-miR-1194	down	ENSMUST00000186922	lnc	up
mmu-miR-1194	down	ENSMUST00000187422	lnc	up
mmu-miR-1194	down	ENSMUST00000187751	lnc	up
mmu-miR-1194	down	ENSMUST00000187902	lnc	up
mmu-miR-1194	down	ENSMUST00000188025	lnc	up
mmu-miR-1194	down	ENSMUST00000188486	lnc	up
mmu-miR-1194	down	ENSMUST00000189734	lnc	up
mmu-miR-1194	down	ENSMUST00000190075	lnc	up
mmu-miR-1194	down	ENSMUST00000190164	lnc	up
mmu-miR-1194	down	ENSMUST00000190320	lnc	up
mmu-miR-1194	down	ENSMUST00000190936	lnc	up
mmu-miR-1194	down	ENSMUST00000191247	lnc	up
mmu-miR-1194	down	ENSMUST00000191379	lnc	up
mmu-miR-1194	down	ENSMUST00000191417	lnc	up
mmu-miR-1194	down	ENSMUST00000191615	lnc	up
mmu-miR-1194	down	ENSMUST00000192003	lnc	up
mmu-miR-1194	down	ENSMUST00000192173	lnc	up
mmu-miR-1194	down	ENSMUST00000192433	lnc	up
mmu-miR-1194	down	ENSMUST00000192506	lnc	up
mmu-miR-1194	down	ENSMUST00000192774	lnc	up
mmu-miR-1194	down	ENSMUST00000194246	lnc	up
mmu-miR-1194	down	ENSMUST00000194317	lnc	up
mmu-miR-1194	down	ENSMUST00000194613	lnc	up
mmu-miR-1194	down	ENSMUST00000195092	lnc	up
mmu-miR-1194	down	ENSMUST00000195461	lnc	up
mmu-miR-1194	down	ENSMUST00000196211	lnc	up
mmu-miR-1194	down	ENSMUST00000196258	lnc	up
mmu-miR-1194	down	ENSMUST00000196592	lnc	up
mmu-miR-1194	down	ENSMUST00000196764	lnc	up
mmu-miR-1194	down	ENSMUST00000196832	lnc	up
mmu-miR-1194	down	ENSMUST00000196998	lnc	up
mmu-miR-1194	down	ENSMUST00000197166	lnc	up
mmu-miR-1194	down	ENSMUST00000197358	lnc	up
mmu-miR-1194	down	ENSMUST00000197569	lnc	up
mmu-miR-1194	down	ENSMUST00000197932	lnc	up
mmu-miR-1194	down	ENSMUST00000198314	lnc	up
mmu-miR-1194	down	ENSMUST00000198721	lnc	up
mmu-miR-1194	down	ENSMUST00000199289	lnc	up
mmu-miR-1194	down	ENSMUST00000199956	lnc	up
mmu-miR-1194	down	ENSMUST00000200270	lnc	up
mmu-miR-1194	down	ENSMUST00000200328	lnc	up
mmu-miR-1194	down	ENSMUST00000200337	lnc	up
mmu-miR-1194	down	ENSMUST00000201694	lnc	up
mmu-miR-1194	down	ENSMUST00000202125	lnc	up
mmu-miR-1194	down	ENSMUST00000202448	lnc	up
mmu-miR-1194	down	ENSMUST00000202653	lnc	up
mmu-miR-1194	down	ENSMUST00000204101	lnc	up
mmu-miR-1194	down	ENSMUST00000204829	lnc	up
mmu-miR-1194	down	ENSMUST00000204897	lnc	up
mmu-miR-1194	down	ENSMUST00000205053	lnc	up
mmu-miR-1194	down	ENSMUST00000205468	lnc	up
mmu-miR-1194	down	ENSMUST00000206350	lnc	up
mmu-miR-1194	down	ENSMUST00000206604	lnc	up
mmu-miR-1194	down	ENSMUST00000206843	lnc	up
mmu-miR-1194	down	ENSMUST00000206878	lnc	up
mmu-miR-1194	down	ENSMUST00000208302	lnc	up
mmu-miR-1194	down	ENSMUST00000208474	lnc	up
mmu-miR-1194	down	ENSMUST00000208844	lnc	up
mmu-miR-1194	down	ENSMUST00000208871	lnc	up
mmu-miR-1194	down	ENSMUST00000208892	lnc	up
mmu-miR-1194	down	ENSMUST00000209239	lnc	up
mmu-miR-1194	down	ENSMUST00000209534	lnc	up
mmu-miR-1194	down	ENSMUST00000210400	lnc	up
mmu-miR-1194	down	ENSMUST00000210533	lnc	up
mmu-miR-1194	down	ENSMUST00000211552	lnc	up
mmu-miR-1194	down	ENSMUST00000212138	lnc	up
mmu-miR-1194	down	ENSMUST00000212359	lnc	up
mmu-miR-1194	down	ENSMUST00000212601	lnc	up
mmu-miR-1194	down	ENSMUST00000212833	lnc	up
mmu-miR-1194	down	ENSMUST00000213917	lnc	up
mmu-miR-1194	down	ENSMUST00000217070	lnc	up
mmu-miR-1194	down	ENSMUST00000217459	lnc	up
mmu-miR-1194	down	ENSMUST00000217502	lnc	up
mmu-miR-1194	down	ENSMUST00000218182	lnc	up
mmu-miR-1194	down	ENSMUST00000218186	lnc	up
mmu-miR-1194	down	ENSMUST00000218196	lnc	up
mmu-miR-1194	down	ENSMUST00000218278	lnc	up
mmu-miR-1194	down	ENSMUST00000218580	lnc	up
mmu-miR-1194	down	ENSMUST00000219539	lnc	up
mmu-miR-1194	down	ENSMUST00000219724	lnc	up
mmu-miR-1194	down	ENSMUST00000220012	lnc	up
mmu-miR-1194	down	ENSMUST00000220788	lnc	up
mmu-miR-1194	down	ENSMUST00000220967	lnc	up
mmu-miR-1194	down	ENSMUST00000221094	lnc	up
mmu-miR-1194	down	ENSMUST00000221339	lnc	up
mmu-miR-1194	down	ENSMUST00000221847	lnc	up
mmu-miR-1194	down	ENSMUST00000222148	lnc	up
mmu-miR-1194	down	ENSMUST00000222212	lnc	up
mmu-miR-1194	down	ENSMUST00000222243	lnc	up
mmu-miR-1194	down	ENSMUST00000222351	lnc	up
mmu-miR-1194	down	ENSMUST00000222592	lnc	up
mmu-miR-1194	down	ENSMUST00000223222	lnc	up
mmu-miR-1194	down	ENSMUST00000223323	lnc	up
mmu-miR-1194	down	ENSMUST00000223518	lnc	up
mmu-miR-1194	down	ENSMUST00000223861	lnc	up
mmu-miR-1194	down	ENSMUST00000224157	lnc	up
mmu-miR-1194	down	ENSMUST00000224460	lnc	up
mmu-miR-1194	down	ENSMUST00000226030	lnc	up
mmu-miR-1194	down	ENSMUST00000226377	lnc	up
mmu-miR-1194	down	ENSMUST00000227818	lnc	up
mmu-miR-1194	down	ENSMUST00000227868	lnc	up
mmu-miR-1194	down	ENSMUST00000228918	lnc	up
mmu-miR-1194	down	ENSMUST00000229722	lnc	up
mmu-miR-1194	down	ENSMUST00000229729	lnc	up
mmu-miR-1194	down	ENSMUST00000230141	lnc	up
mmu-miR-1194	down	ENSMUST00000230756	lnc	up
mmu-miR-1194	down	ENSMUST00000231942	lnc	up
mmu-miR-1194	down	ENSMUST00000232572	lnc	up
mmu-miR-1194	down	ENSMUST00000232710	lnc	up
mmu-miR-1194	down	ENSMUST00000233123	lnc	up
mmu-miR-1194	down	ENSMUST00000233719	lnc	up
mmu-miR-1194	down	ENSMUST00000235356	lnc	up
mmu-miR-1194	down	ENSMUST00000236009	lnc	up
mmu-miR-1194	down	ENSMUST00000236122	lnc	up
mmu-miR-1194	down	ENSMUST00000236258	lnc	up
mmu-miR-1194	down	ENSMUST00000236516	lnc	up
mmu-miR-1194	down	ENSMUST00000237455	lnc	up
mmu-miR-1194	down	ENSMUST00000237726	lnc	up
mmu-miR-1194	down	ENSMUST00000237882	lnc	up
mmu-miR-1194	down	ENSMUST00000238135	lnc	up
mmu-miR-1194	down	ENSMUST00000240575	lnc	up
mmu-miR-1194	down	ENSMUST00000241171	lnc	up
mmu-miR-1194	down	ENSMUST00000241203	lnc	up
mmu-miR-1194	down	ENSMUST00000241261	lnc	up
mmu-miR-1194	down	ENSMUST00000241663	lnc	up
mmu-miR-1194	down	ENSMUST00000241752	lnc	up
mmu-miR-1194	down	ENSMUST00000241838	lnc	up
mmu-miR-1194	down	ENSMUST00000241875	lnc	up
mmu-miR-1194	down	ENSMUST00000242845	lnc	up
mmu-miR-1194	down	ENSMUST00000243177	lnc	up
mmu-miR-1194	down	ENSMUST00000243350	lnc	up
mmu-miR-1194	down	ENSMUST00000244017	lnc	up
mmu-miR-1194	down	ENSMUST00000245064	lnc	up
mmu-miR-1194	down	ENSMUST00000246079	lnc	up
mmu-miR-1194	down	ENSMUST00000247556	lnc	up
mmu-miR-1194	down	TCONS_00014499	lnc	up
mmu-miR-1194	down	TCONS_00039994	lnc	up
mmu-miR-1194	down	TCONS_00098047	lnc	up
mmu-miR-1194	down	TCONS_00106946	lnc	up
mmu-miR-1194	down	TCONS_00109294	lnc	up
mmu-miR-1194	down	TCONS_00129502	lnc	up
mmu-miR-1194	down	TCONS_00140148	lnc	up
mmu-miR-1195	down	ENSMUSG00000002985	gene	up
mmu-miR-1195	down	ENSMUSG00000003812	gene	up
mmu-miR-1195	down	ENSMUSG00000005864	gene	up
mmu-miR-1195	down	ENSMUSG00000007041	gene	up
mmu-miR-1195	down	ENSMUSG00000015850	gene	up
mmu-miR-1195	down	ENSMUSG00000015968	gene	up
mmu-miR-1195	down	ENSMUSG00000018326	gene	up
mmu-miR-1195	down	ENSMUSG00000020151	gene	up
mmu-miR-1195	down	ENSMUSG00000020437	gene	up
mmu-miR-1195	down	ENSMUSG00000020886	gene	up
mmu-miR-1195	down	ENSMUSG00000022228	gene	up
mmu-miR-1195	down	ENSMUSG00000022500	gene	up
mmu-miR-1195	down	ENSMUSG00000022708	gene	up
mmu-miR-1195	down	ENSMUSG00000022788	gene	up
mmu-miR-1195	down	ENSMUSG00000024055	gene	up
mmu-miR-1195	down	ENSMUSG00000024425	gene	up
mmu-miR-1195	down	ENSMUSG00000025086	gene	up
mmu-miR-1195	down	ENSMUSG00000025266	gene	up
mmu-miR-1195	down	ENSMUSG00000025478	gene	up
mmu-miR-1195	down	ENSMUSG00000025876	gene	up
mmu-miR-1195	down	ENSMUSG00000026031	gene	up
mmu-miR-1195	down	ENSMUSG00000026305	gene	up
mmu-miR-1195	down	ENSMUSG00000026788	gene	up
mmu-miR-1195	down	ENSMUSG00000026833	gene	up
mmu-miR-1195	down	ENSMUSG00000027551	gene	up
mmu-miR-1195	down	ENSMUSG00000027848	gene	up
mmu-miR-1195	down	ENSMUSG00000028073	gene	up
mmu-miR-1195	down	ENSMUSG00000028399	gene	up
mmu-miR-1195	down	ENSMUSG00000028456	gene	up
mmu-miR-1195	down	ENSMUSG00000028645	gene	up
mmu-miR-1195	down	ENSMUSG00000030341	gene	up
mmu-miR-1195	down	ENSMUSG00000030397	gene	up
mmu-miR-1195	down	ENSMUSG00000030428	gene	up
mmu-miR-1195	down	ENSMUSG00000030446	gene	up
mmu-miR-1195	down	ENSMUSG00000030557	gene	up
mmu-miR-1195	down	ENSMUSG00000032578	gene	up
mmu-miR-1195	down	ENSMUSG00000033713	gene	up
mmu-miR-1195	down	ENSMUSG00000034908	gene	up
mmu-miR-1195	down	ENSMUSG00000035495	gene	up
mmu-miR-1195	down	ENSMUSG00000035637	gene	up
mmu-miR-1195	down	ENSMUSG00000035640	gene	up
mmu-miR-1195	down	ENSMUSG00000035863	gene	up
mmu-miR-1195	down	ENSMUSG00000036908	gene	up
mmu-miR-1195	down	ENSMUSG00000037712	gene	up
mmu-miR-1195	down	ENSMUSG00000038305	gene	up
mmu-miR-1195	down	ENSMUSG00000038354	gene	up
mmu-miR-1195	down	ENSMUSG00000038777	gene	up
mmu-miR-1195	down	ENSMUSG00000039114	gene	up
mmu-miR-1195	down	ENSMUSG00000039701	gene	up
mmu-miR-1195	down	ENSMUSG00000039985	gene	up
mmu-miR-1195	down	ENSMUSG00000040234	gene	up
mmu-miR-1195	down	ENSMUSG00000040296	gene	up
mmu-miR-1195	down	ENSMUSG00000040528	gene	up
mmu-miR-1195	down	ENSMUSG00000040605	gene	up
mmu-miR-1195	down	ENSMUSG00000041423	gene	up
mmu-miR-1195	down	ENSMUSG00000042216	gene	up
mmu-miR-1195	down	ENSMUSG00000042333	gene	up
mmu-miR-1195	down	ENSMUSG00000042647	gene	up
mmu-miR-1195	down	ENSMUSG00000042942	gene	up
mmu-miR-1195	down	ENSMUSG00000043004	gene	up
mmu-miR-1195	down	ENSMUSG00000043311	gene	up
mmu-miR-1195	down	ENSMUSG00000044456	gene	up
mmu-miR-1195	down	ENSMUSG00000045319	gene	up
mmu-miR-1195	down	ENSMUSG00000046152	gene	up
mmu-miR-1195	down	ENSMUSG00000047786	gene	up
mmu-miR-1195	down	ENSMUSG00000048490	gene	up
mmu-miR-1195	down	ENSMUSG00000049439	gene	up
mmu-miR-1195	down	ENSMUSG00000050627	gene	up
mmu-miR-1195	down	ENSMUSG00000050953	gene	up
mmu-miR-1195	down	ENSMUSG00000051853	gene	up
mmu-miR-1195	down	ENSMUSG00000052105	gene	up
mmu-miR-1195	down	ENSMUSG00000053110	gene	up
mmu-miR-1195	down	ENSMUSG00000053475	gene	up
mmu-miR-1195	down	ENSMUSG00000053560	gene	up
mmu-miR-1195	down	ENSMUSG00000053931	gene	up
mmu-miR-1195	down	ENSMUSG00000055296	gene	up
mmu-miR-1195	down	ENSMUSG00000058818	gene	up
mmu-miR-1195	down	ENSMUSG00000059486	gene	up
mmu-miR-1195	down	ENSMUSG00000059873	gene	up
mmu-miR-1195	down	ENSMUSG00000059878	gene	up
mmu-miR-1195	down	ENSMUSG00000067873	gene	up
mmu-miR-1195	down	ENSMUSG00000072825	gene	up
mmu-miR-1195	down	ENSMUSG00000073684	gene	up
mmu-miR-1195	down	ENSMUSG00000074785	gene	up
mmu-miR-1195	down	ENSMUSG00000085007	gene	up
mmu-miR-1195	down	ENSMUSG00000091450	gene	up
mmu-miR-1195	down	ENSMUSG00000118663	gene	up
mmu-miR-1195	down	ENSMUST00000075263	lnc	up
mmu-miR-1195	down	ENSMUST00000122918	lnc	up
mmu-miR-1195	down	ENSMUST00000124028	lnc	up
mmu-miR-1195	down	ENSMUST00000124280	lnc	up
mmu-miR-1195	down	ENSMUST00000125797	lnc	up
mmu-miR-1195	down	ENSMUST00000126082	lnc	up
mmu-miR-1195	down	ENSMUST00000126344	lnc	up
mmu-miR-1195	down	ENSMUST00000127521	lnc	up
mmu-miR-1195	down	ENSMUST00000127557	lnc	up
mmu-miR-1195	down	ENSMUST00000127761	lnc	up
mmu-miR-1195	down	ENSMUST00000127966	lnc	up
mmu-miR-1195	down	ENSMUST00000129289	lnc	up
mmu-miR-1195	down	ENSMUST00000130179	lnc	up
mmu-miR-1195	down	ENSMUST00000130969	lnc	up
mmu-miR-1195	down	ENSMUST00000131987	lnc	up
mmu-miR-1195	down	ENSMUST00000133623	lnc	up
mmu-miR-1195	down	ENSMUST00000133893	lnc	up
mmu-miR-1195	down	ENSMUST00000134125	lnc	up
mmu-miR-1195	down	ENSMUST00000134406	lnc	up
mmu-miR-1195	down	ENSMUST00000134785	lnc	up
mmu-miR-1195	down	ENSMUST00000135110	lnc	up
mmu-miR-1195	down	ENSMUST00000136816	lnc	up
mmu-miR-1195	down	ENSMUST00000136817	lnc	up
mmu-miR-1195	down	ENSMUST00000137499	lnc	up
mmu-miR-1195	down	ENSMUST00000138273	lnc	up
mmu-miR-1195	down	ENSMUST00000139071	lnc	up
mmu-miR-1195	down	ENSMUST00000140193	lnc	up
mmu-miR-1195	down	ENSMUST00000141152	lnc	up
mmu-miR-1195	down	ENSMUST00000141182	lnc	up
mmu-miR-1195	down	ENSMUST00000141895	lnc	up
mmu-miR-1195	down	ENSMUST00000142334	lnc	up
mmu-miR-1195	down	ENSMUST00000142391	lnc	up
mmu-miR-1195	down	ENSMUST00000142907	lnc	up
mmu-miR-1195	down	ENSMUST00000143496	lnc	up
mmu-miR-1195	down	ENSMUST00000145250	lnc	up
mmu-miR-1195	down	ENSMUST00000145649	lnc	up
mmu-miR-1195	down	ENSMUST00000147293	lnc	up
mmu-miR-1195	down	ENSMUST00000147329	lnc	up
mmu-miR-1195	down	ENSMUST00000148028	lnc	up
mmu-miR-1195	down	ENSMUST00000148650	lnc	up
mmu-miR-1195	down	ENSMUST00000149945	lnc	up
mmu-miR-1195	down	ENSMUST00000150027	lnc	up
mmu-miR-1195	down	ENSMUST00000150242	lnc	up
mmu-miR-1195	down	ENSMUST00000151060	lnc	up
mmu-miR-1195	down	ENSMUST00000151517	lnc	up
mmu-miR-1195	down	ENSMUST00000151938	lnc	up
mmu-miR-1195	down	ENSMUST00000153610	lnc	up
mmu-miR-1195	down	ENSMUST00000153790	lnc	up
mmu-miR-1195	down	ENSMUST00000154002	lnc	up
mmu-miR-1195	down	ENSMUST00000154581	lnc	up
mmu-miR-1195	down	ENSMUST00000156499	lnc	up
mmu-miR-1195	down	ENSMUST00000157033	lnc	up
mmu-miR-1195	down	ENSMUST00000160168	lnc	up
mmu-miR-1195	down	ENSMUST00000162193	lnc	up
mmu-miR-1195	down	ENSMUST00000163418	lnc	up
mmu-miR-1195	down	ENSMUST00000164617	lnc	up
mmu-miR-1195	down	ENSMUST00000166565	lnc	up
mmu-miR-1195	down	ENSMUST00000169457	lnc	up
mmu-miR-1195	down	ENSMUST00000169736	lnc	up
mmu-miR-1195	down	ENSMUST00000173269	lnc	up
mmu-miR-1195	down	ENSMUST00000174589	lnc	up
mmu-miR-1195	down	ENSMUST00000177287	lnc	up
mmu-miR-1195	down	ENSMUST00000178920	lnc	up
mmu-miR-1195	down	ENSMUST00000179652	lnc	up
mmu-miR-1195	down	ENSMUST00000180505	lnc	up
mmu-miR-1195	down	ENSMUST00000180514	lnc	up
mmu-miR-1195	down	ENSMUST00000181083	lnc	up
mmu-miR-1195	down	ENSMUST00000181534	lnc	up
mmu-miR-1195	down	ENSMUST00000181536	lnc	up
mmu-miR-1195	down	ENSMUST00000181623	lnc	up
mmu-miR-1195	down	ENSMUST00000182970	lnc	up
mmu-miR-1195	down	ENSMUST00000186169	lnc	up
mmu-miR-1195	down	ENSMUST00000186903	lnc	up
mmu-miR-1195	down	ENSMUST00000188486	lnc	up
mmu-miR-1195	down	ENSMUST00000189858	lnc	up
mmu-miR-1195	down	ENSMUST00000190398	lnc	up
mmu-miR-1195	down	ENSMUST00000193685	lnc	up
mmu-miR-1195	down	ENSMUST00000195398	lnc	up
mmu-miR-1195	down	ENSMUST00000195839	lnc	up
mmu-miR-1195	down	ENSMUST00000196421	lnc	up
mmu-miR-1195	down	ENSMUST00000197310	lnc	up
mmu-miR-1195	down	ENSMUST00000197358	lnc	up
mmu-miR-1195	down	ENSMUST00000197737	lnc	up
mmu-miR-1195	down	ENSMUST00000198527	lnc	up
mmu-miR-1195	down	ENSMUST00000199416	lnc	up
mmu-miR-1195	down	ENSMUST00000200270	lnc	up
mmu-miR-1195	down	ENSMUST00000201264	lnc	up
mmu-miR-1195	down	ENSMUST00000201368	lnc	up
mmu-miR-1195	down	ENSMUST00000201892	lnc	up
mmu-miR-1195	down	ENSMUST00000202343	lnc	up
mmu-miR-1195	down	ENSMUST00000203556	lnc	up
mmu-miR-1195	down	ENSMUST00000203781	lnc	up
mmu-miR-1195	down	ENSMUST00000205018	lnc	up
mmu-miR-1195	down	ENSMUST00000205449	lnc	up
mmu-miR-1195	down	ENSMUST00000206319	lnc	up
mmu-miR-1195	down	ENSMUST00000206604	lnc	up
mmu-miR-1195	down	ENSMUST00000206922	lnc	up
mmu-miR-1195	down	ENSMUST00000208650	lnc	up
mmu-miR-1195	down	ENSMUST00000208892	lnc	up
mmu-miR-1195	down	ENSMUST00000209239	lnc	up
mmu-miR-1195	down	ENSMUST00000211380	lnc	up
mmu-miR-1195	down	ENSMUST00000212601	lnc	up
mmu-miR-1195	down	ENSMUST00000213917	lnc	up
mmu-miR-1195	down	ENSMUST00000215051	lnc	up
mmu-miR-1195	down	ENSMUST00000215175	lnc	up
mmu-miR-1195	down	ENSMUST00000218182	lnc	up
mmu-miR-1195	down	ENSMUST00000218760	lnc	up
mmu-miR-1195	down	ENSMUST00000219277	lnc	up
mmu-miR-1195	down	ENSMUST00000219531	lnc	up
mmu-miR-1195	down	ENSMUST00000220245	lnc	up
mmu-miR-1195	down	ENSMUST00000221486	lnc	up
mmu-miR-1195	down	ENSMUST00000221847	lnc	up
mmu-miR-1195	down	ENSMUST00000222498	lnc	up
mmu-miR-1195	down	ENSMUST00000222592	lnc	up
mmu-miR-1195	down	ENSMUST00000223222	lnc	up
mmu-miR-1195	down	ENSMUST00000225088	lnc	up
mmu-miR-1195	down	ENSMUST00000227934	lnc	up
mmu-miR-1195	down	ENSMUST00000228730	lnc	up
mmu-miR-1195	down	ENSMUST00000229729	lnc	up
mmu-miR-1195	down	ENSMUST00000230141	lnc	up
mmu-miR-1195	down	ENSMUST00000231352	lnc	up
mmu-miR-1195	down	ENSMUST00000232176	lnc	up
mmu-miR-1195	down	ENSMUST00000235191	lnc	up
mmu-miR-1195	down	ENSMUST00000236235	lnc	up
mmu-miR-1195	down	ENSMUST00000237716	lnc	up
mmu-miR-1195	down	ENSMUST00000237753	lnc	up
mmu-miR-1195	down	ENSMUST00000238001	lnc	up
mmu-miR-1195	down	ENSMUST00000238135	lnc	up
mmu-miR-1195	down	ENSMUST00000241151	lnc	up
mmu-miR-1195	down	ENSMUST00000242123	lnc	up
mmu-miR-1195	down	ENSMUST00000245472	lnc	up
mmu-miR-1195	down	ENSMUST00000246485	lnc	up
mmu-miR-1195	down	ENSMUST00000247066	lnc	up
mmu-miR-1195	down	ENSMUST00000247515	lnc	up
mmu-miR-1195	down	TCONS_00039994	lnc	up
mmu-miR-12198-3p	down	ENSMUSG00000001418	gene	up
mmu-miR-12198-3p	down	ENSMUSG00000001506	gene	up
mmu-miR-12198-3p	down	ENSMUSG00000001864	gene	up
mmu-miR-12198-3p	down	ENSMUSG00000002058	gene	up
mmu-miR-12198-3p	down	ENSMUSG00000002504	gene	up
mmu-miR-12198-3p	down	ENSMUSG00000003206	gene	up
mmu-miR-12198-3p	down	ENSMUSG00000004562	gene	up
mmu-miR-12198-3p	down	ENSMUSG00000005043	gene	up
mmu-miR-12198-3p	down	ENSMUSG00000006542	gene	up
mmu-miR-12198-3p	down	ENSMUSG00000007041	gene	up
mmu-miR-12198-3p	down	ENSMUSG00000010307	gene	up
mmu-miR-12198-3p	down	ENSMUSG00000015766	gene	up
mmu-miR-12198-3p	down	ENSMUSG00000015947	gene	up
mmu-miR-12198-3p	down	ENSMUSG00000019817	gene	up
mmu-miR-12198-3p	down	ENSMUSG00000020051	gene	up
mmu-miR-12198-3p	down	ENSMUSG00000020151	gene	up
mmu-miR-12198-3p	down	ENSMUSG00000020672	gene	up
mmu-miR-12198-3p	down	ENSMUSG00000020868	gene	up
mmu-miR-12198-3p	down	ENSMUSG00000021279	gene	up
mmu-miR-12198-3p	down	ENSMUSG00000021900	gene	up
mmu-miR-12198-3p	down	ENSMUSG00000022098	gene	up
mmu-miR-12198-3p	down	ENSMUSG00000022132	gene	up
mmu-miR-12198-3p	down	ENSMUSG00000022747	gene	up
mmu-miR-12198-3p	down	ENSMUSG00000022843	gene	up
mmu-miR-12198-3p	down	ENSMUSG00000022861	gene	up
mmu-miR-12198-3p	down	ENSMUSG00000023009	gene	up
mmu-miR-12198-3p	down	ENSMUSG00000023088	gene	up
mmu-miR-12198-3p	down	ENSMUSG00000023094	gene	up
mmu-miR-12198-3p	down	ENSMUSG00000025225	gene	up
mmu-miR-12198-3p	down	ENSMUSG00000025269	gene	up
mmu-miR-12198-3p	down	ENSMUSG00000026167	gene	up
mmu-miR-12198-3p	down	ENSMUSG00000026811	gene	up
mmu-miR-12198-3p	down	ENSMUSG00000026958	gene	up
mmu-miR-12198-3p	down	ENSMUSG00000027078	gene	up
mmu-miR-12198-3p	down	ENSMUSG00000027551	gene	up
mmu-miR-12198-3p	down	ENSMUSG00000027878	gene	up
mmu-miR-12198-3p	down	ENSMUSG00000028943	gene	up
mmu-miR-12198-3p	down	ENSMUSG00000029596	gene	up
mmu-miR-12198-3p	down	ENSMUSG00000029998	gene	up
mmu-miR-12198-3p	down	ENSMUSG00000030527	gene	up
mmu-miR-12198-3p	down	ENSMUSG00000030725	gene	up
mmu-miR-12198-3p	down	ENSMUSG00000031167	gene	up
mmu-miR-12198-3p	down	ENSMUSG00000031168	gene	up
mmu-miR-12198-3p	down	ENSMUSG00000031627	gene	up
mmu-miR-12198-3p	down	ENSMUSG00000032012	gene	up
mmu-miR-12198-3p	down	ENSMUSG00000032812	gene	up
mmu-miR-12198-3p	down	ENSMUSG00000033059	gene	up
mmu-miR-12198-3p	down	ENSMUSG00000033149	gene	up
mmu-miR-12198-3p	down	ENSMUSG00000033491	gene	up
mmu-miR-12198-3p	down	ENSMUSG00000033540	gene	up
mmu-miR-12198-3p	down	ENSMUSG00000034708	gene	up
mmu-miR-12198-3p	down	ENSMUSG00000034863	gene	up
mmu-miR-12198-3p	down	ENSMUSG00000038224	gene	up
mmu-miR-12198-3p	down	ENSMUSG00000038256	gene	up
mmu-miR-12198-3p	down	ENSMUSG00000040268	gene	up
mmu-miR-12198-3p	down	ENSMUSG00000041440	gene	up
mmu-miR-12198-3p	down	ENSMUSG00000042216	gene	up
mmu-miR-12198-3p	down	ENSMUSG00000042647	gene	up
mmu-miR-12198-3p	down	ENSMUSG00000043323	gene	up
mmu-miR-12198-3p	down	ENSMUSG00000043384	gene	up
mmu-miR-12198-3p	down	ENSMUSG00000044447	gene	up
mmu-miR-12198-3p	down	ENSMUSG00000045411	gene	up
mmu-miR-12198-3p	down	ENSMUSG00000047747	gene	up
mmu-miR-12198-3p	down	ENSMUSG00000049690	gene	up
mmu-miR-12198-3p	down	ENSMUSG00000050953	gene	up
mmu-miR-12198-3p	down	ENSMUSG00000052373	gene	up
mmu-miR-12198-3p	down	ENSMUSG00000056917	gene	up
mmu-miR-12198-3p	down	ENSMUSG00000059325	gene	up
mmu-miR-12198-3p	down	ENSMUSG00000062526	gene	up
mmu-miR-12198-3p	down	ENSMUSG00000063646	gene	up
mmu-miR-12198-3p	down	ENSMUSG00000063838	gene	up
mmu-miR-12198-3p	down	ENSMUSG00000071757	gene	up
mmu-miR-12198-3p	down	ENSMUSG00000074678	gene	up
mmu-miR-12198-3p	down	ENSMUSG00000110206	gene	up
mmu-miR-12198-3p	down	ENSMUST00000044500	lnc	up
mmu-miR-12198-3p	down	ENSMUST00000056900	lnc	up
mmu-miR-12198-3p	down	ENSMUST00000077142	lnc	up
mmu-miR-12198-3p	down	ENSMUST00000084599	lnc	up
mmu-miR-12198-3p	down	ENSMUST00000095448	lnc	up
mmu-miR-12198-3p	down	ENSMUST00000095615	lnc	up
mmu-miR-12198-3p	down	ENSMUST00000100443	lnc	up
mmu-miR-12198-3p	down	ENSMUST00000101556	lnc	up
mmu-miR-12198-3p	down	ENSMUST00000111283	lnc	up
mmu-miR-12198-3p	down	ENSMUST00000114477	lnc	up
mmu-miR-12198-3p	down	ENSMUST00000114941	lnc	up
mmu-miR-12198-3p	down	ENSMUST00000115480	lnc	up
mmu-miR-12198-3p	down	ENSMUST00000123417	lnc	up
mmu-miR-12198-3p	down	ENSMUST00000123523	lnc	up
mmu-miR-12198-3p	down	ENSMUST00000123573	lnc	up
mmu-miR-12198-3p	down	ENSMUST00000123882	lnc	up
mmu-miR-12198-3p	down	ENSMUST00000124015	lnc	up
mmu-miR-12198-3p	down	ENSMUST00000124028	lnc	up
mmu-miR-12198-3p	down	ENSMUST00000124097	lnc	up
mmu-miR-12198-3p	down	ENSMUST00000124213	lnc	up
mmu-miR-12198-3p	down	ENSMUST00000124280	lnc	up
mmu-miR-12198-3p	down	ENSMUST00000124315	lnc	up
mmu-miR-12198-3p	down	ENSMUST00000124420	lnc	up
mmu-miR-12198-3p	down	ENSMUST00000124631	lnc	up
mmu-miR-12198-3p	down	ENSMUST00000124866	lnc	up
mmu-miR-12198-3p	down	ENSMUST00000125019	lnc	up
mmu-miR-12198-3p	down	ENSMUST00000125054	lnc	up
mmu-miR-12198-3p	down	ENSMUST00000125122	lnc	up
mmu-miR-12198-3p	down	ENSMUST00000125179	lnc	up
mmu-miR-12198-3p	down	ENSMUST00000125480	lnc	up
mmu-miR-12198-3p	down	ENSMUST00000125522	lnc	up
mmu-miR-12198-3p	down	ENSMUST00000125559	lnc	up
mmu-miR-12198-3p	down	ENSMUST00000125720	lnc	up
mmu-miR-12198-3p	down	ENSMUST00000125772	lnc	up
mmu-miR-12198-3p	down	ENSMUST00000125957	lnc	up
mmu-miR-12198-3p	down	ENSMUST00000125972	lnc	up
mmu-miR-12198-3p	down	ENSMUST00000126009	lnc	up
mmu-miR-12198-3p	down	ENSMUST00000126381	lnc	up
mmu-miR-12198-3p	down	ENSMUST00000126504	lnc	up
mmu-miR-12198-3p	down	ENSMUST00000126650	lnc	up
mmu-miR-12198-3p	down	ENSMUST00000126813	lnc	up
mmu-miR-12198-3p	down	ENSMUST00000126987	lnc	up
mmu-miR-12198-3p	down	ENSMUST00000127006	lnc	up
mmu-miR-12198-3p	down	ENSMUST00000127254	lnc	up
mmu-miR-12198-3p	down	ENSMUST00000127271	lnc	up
mmu-miR-12198-3p	down	ENSMUST00000127338	lnc	up
mmu-miR-12198-3p	down	ENSMUST00000127423	lnc	up
mmu-miR-12198-3p	down	ENSMUST00000127507	lnc	up
mmu-miR-12198-3p	down	ENSMUST00000127521	lnc	up
mmu-miR-12198-3p	down	ENSMUST00000127660	lnc	up
mmu-miR-12198-3p	down	ENSMUST00000127745	lnc	up
mmu-miR-12198-3p	down	ENSMUST00000127747	lnc	up
mmu-miR-12198-3p	down	ENSMUST00000127761	lnc	up
mmu-miR-12198-3p	down	ENSMUST00000127966	lnc	up
mmu-miR-12198-3p	down	ENSMUST00000128015	lnc	up
mmu-miR-12198-3p	down	ENSMUST00000128146	lnc	up
mmu-miR-12198-3p	down	ENSMUST00000128208	lnc	up
mmu-miR-12198-3p	down	ENSMUST00000128342	lnc	up
mmu-miR-12198-3p	down	ENSMUST00000128728	lnc	up
mmu-miR-12198-3p	down	ENSMUST00000128858	lnc	up
mmu-miR-12198-3p	down	ENSMUST00000129537	lnc	up
mmu-miR-12198-3p	down	ENSMUST00000129581	lnc	up
mmu-miR-12198-3p	down	ENSMUST00000129611	lnc	up
mmu-miR-12198-3p	down	ENSMUST00000129755	lnc	up
mmu-miR-12198-3p	down	ENSMUST00000129874	lnc	up
mmu-miR-12198-3p	down	ENSMUST00000129977	lnc	up
mmu-miR-12198-3p	down	ENSMUST00000129989	lnc	up
mmu-miR-12198-3p	down	ENSMUST00000130078	lnc	up
mmu-miR-12198-3p	down	ENSMUST00000130183	lnc	up
mmu-miR-12198-3p	down	ENSMUST00000130276	lnc	up
mmu-miR-12198-3p	down	ENSMUST00000130314	lnc	up
mmu-miR-12198-3p	down	ENSMUST00000130409	lnc	up
mmu-miR-12198-3p	down	ENSMUST00000130426	lnc	up
mmu-miR-12198-3p	down	ENSMUST00000130632	lnc	up
mmu-miR-12198-3p	down	ENSMUST00000130638	lnc	up
mmu-miR-12198-3p	down	ENSMUST00000130750	lnc	up
mmu-miR-12198-3p	down	ENSMUST00000130870	lnc	up
mmu-miR-12198-3p	down	ENSMUST00000130889	lnc	up
mmu-miR-12198-3p	down	ENSMUST00000130969	lnc	up
mmu-miR-12198-3p	down	ENSMUST00000131203	lnc	up
mmu-miR-12198-3p	down	ENSMUST00000131221	lnc	up
mmu-miR-12198-3p	down	ENSMUST00000131345	lnc	up
mmu-miR-12198-3p	down	ENSMUST00000131741	lnc	up
mmu-miR-12198-3p	down	ENSMUST00000131773	lnc	up
mmu-miR-12198-3p	down	ENSMUST00000132340	lnc	up
mmu-miR-12198-3p	down	ENSMUST00000132347	lnc	up
mmu-miR-12198-3p	down	ENSMUST00000132577	lnc	up
mmu-miR-12198-3p	down	ENSMUST00000132602	lnc	up
mmu-miR-12198-3p	down	ENSMUST00000132702	lnc	up
mmu-miR-12198-3p	down	ENSMUST00000132989	lnc	up
mmu-miR-12198-3p	down	ENSMUST00000133033	lnc	up
mmu-miR-12198-3p	down	ENSMUST00000133175	lnc	up
mmu-miR-12198-3p	down	ENSMUST00000133540	lnc	up
mmu-miR-12198-3p	down	ENSMUST00000133756	lnc	up
mmu-miR-12198-3p	down	ENSMUST00000134330	lnc	up
mmu-miR-12198-3p	down	ENSMUST00000134516	lnc	up
mmu-miR-12198-3p	down	ENSMUST00000135101	lnc	up
mmu-miR-12198-3p	down	ENSMUST00000135203	lnc	up
mmu-miR-12198-3p	down	ENSMUST00000135244	lnc	up
mmu-miR-12198-3p	down	ENSMUST00000135271	lnc	up
mmu-miR-12198-3p	down	ENSMUST00000135281	lnc	up
mmu-miR-12198-3p	down	ENSMUST00000135420	lnc	up
mmu-miR-12198-3p	down	ENSMUST00000135711	lnc	up
mmu-miR-12198-3p	down	ENSMUST00000136089	lnc	up
mmu-miR-12198-3p	down	ENSMUST00000136119	lnc	up
mmu-miR-12198-3p	down	ENSMUST00000136126	lnc	up
mmu-miR-12198-3p	down	ENSMUST00000136216	lnc	up
mmu-miR-12198-3p	down	ENSMUST00000136455	lnc	up
mmu-miR-12198-3p	down	ENSMUST00000136472	lnc	up
mmu-miR-12198-3p	down	ENSMUST00000136597	lnc	up
mmu-miR-12198-3p	down	ENSMUST00000136816	lnc	up
mmu-miR-12198-3p	down	ENSMUST00000136855	lnc	up
mmu-miR-12198-3p	down	ENSMUST00000137018	lnc	up
mmu-miR-12198-3p	down	ENSMUST00000137040	lnc	up
mmu-miR-12198-3p	down	ENSMUST00000137211	lnc	up
mmu-miR-12198-3p	down	ENSMUST00000137365	lnc	up
mmu-miR-12198-3p	down	ENSMUST00000137627	lnc	up
mmu-miR-12198-3p	down	ENSMUST00000137932	lnc	up
mmu-miR-12198-3p	down	ENSMUST00000138146	lnc	up
mmu-miR-12198-3p	down	ENSMUST00000138313	lnc	up
mmu-miR-12198-3p	down	ENSMUST00000138473	lnc	up
mmu-miR-12198-3p	down	ENSMUST00000138597	lnc	up
mmu-miR-12198-3p	down	ENSMUST00000138602	lnc	up
mmu-miR-12198-3p	down	ENSMUST00000138731	lnc	up
mmu-miR-12198-3p	down	ENSMUST00000138752	lnc	up
mmu-miR-12198-3p	down	ENSMUST00000138771	lnc	up
mmu-miR-12198-3p	down	ENSMUST00000139000	lnc	up
mmu-miR-12198-3p	down	ENSMUST00000139044	lnc	up
mmu-miR-12198-3p	down	ENSMUST00000139071	lnc	up
mmu-miR-12198-3p	down	ENSMUST00000139375	lnc	up
mmu-miR-12198-3p	down	ENSMUST00000139821	lnc	up
mmu-miR-12198-3p	down	ENSMUST00000139948	lnc	up
mmu-miR-12198-3p	down	ENSMUST00000139970	lnc	up
mmu-miR-12198-3p	down	ENSMUST00000140193	lnc	up
mmu-miR-12198-3p	down	ENSMUST00000140363	lnc	up
mmu-miR-12198-3p	down	ENSMUST00000141031	lnc	up
mmu-miR-12198-3p	down	ENSMUST00000141055	lnc	up
mmu-miR-12198-3p	down	ENSMUST00000141092	lnc	up
mmu-miR-12198-3p	down	ENSMUST00000141182	lnc	up
mmu-miR-12198-3p	down	ENSMUST00000141326	lnc	up
mmu-miR-12198-3p	down	ENSMUST00000141418	lnc	up
mmu-miR-12198-3p	down	ENSMUST00000141568	lnc	up
mmu-miR-12198-3p	down	ENSMUST00000141647	lnc	up
mmu-miR-12198-3p	down	ENSMUST00000141702	lnc	up
mmu-miR-12198-3p	down	ENSMUST00000141770	lnc	up
mmu-miR-12198-3p	down	ENSMUST00000141925	lnc	up
mmu-miR-12198-3p	down	ENSMUST00000142048	lnc	up
mmu-miR-12198-3p	down	ENSMUST00000142173	lnc	up
mmu-miR-12198-3p	down	ENSMUST00000143036	lnc	up
mmu-miR-12198-3p	down	ENSMUST00000143370	lnc	up
mmu-miR-12198-3p	down	ENSMUST00000143470	lnc	up
mmu-miR-12198-3p	down	ENSMUST00000143631	lnc	up
mmu-miR-12198-3p	down	ENSMUST00000143691	lnc	up
mmu-miR-12198-3p	down	ENSMUST00000143830	lnc	up
mmu-miR-12198-3p	down	ENSMUST00000143898	lnc	up
mmu-miR-12198-3p	down	ENSMUST00000143996	lnc	up
mmu-miR-12198-3p	down	ENSMUST00000144057	lnc	up
mmu-miR-12198-3p	down	ENSMUST00000144109	lnc	up
mmu-miR-12198-3p	down	ENSMUST00000144400	lnc	up
mmu-miR-12198-3p	down	ENSMUST00000144624	lnc	up
mmu-miR-12198-3p	down	ENSMUST00000144881	lnc	up
mmu-miR-12198-3p	down	ENSMUST00000144889	lnc	up
mmu-miR-12198-3p	down	ENSMUST00000145107	lnc	up
mmu-miR-12198-3p	down	ENSMUST00000145205	lnc	up
mmu-miR-12198-3p	down	ENSMUST00000145250	lnc	up
mmu-miR-12198-3p	down	ENSMUST00000145315	lnc	up
mmu-miR-12198-3p	down	ENSMUST00000145604	lnc	up
mmu-miR-12198-3p	down	ENSMUST00000145680	lnc	up
mmu-miR-12198-3p	down	ENSMUST00000145795	lnc	up
mmu-miR-12198-3p	down	ENSMUST00000145796	lnc	up
mmu-miR-12198-3p	down	ENSMUST00000146563	lnc	up
mmu-miR-12198-3p	down	ENSMUST00000146771	lnc	up
mmu-miR-12198-3p	down	ENSMUST00000147231	lnc	up
mmu-miR-12198-3p	down	ENSMUST00000147599	lnc	up
mmu-miR-12198-3p	down	ENSMUST00000147657	lnc	up
mmu-miR-12198-3p	down	ENSMUST00000148028	lnc	up
mmu-miR-12198-3p	down	ENSMUST00000148131	lnc	up
mmu-miR-12198-3p	down	ENSMUST00000148133	lnc	up
mmu-miR-12198-3p	down	ENSMUST00000148158	lnc	up
mmu-miR-12198-3p	down	ENSMUST00000148407	lnc	up
mmu-miR-12198-3p	down	ENSMUST00000148678	lnc	up
mmu-miR-12198-3p	down	ENSMUST00000148822	lnc	up
mmu-miR-12198-3p	down	ENSMUST00000148951	lnc	up
mmu-miR-12198-3p	down	ENSMUST00000149042	lnc	up
mmu-miR-12198-3p	down	ENSMUST00000149055	lnc	up
mmu-miR-12198-3p	down	ENSMUST00000149161	lnc	up
mmu-miR-12198-3p	down	ENSMUST00000149203	lnc	up
mmu-miR-12198-3p	down	ENSMUST00000149246	lnc	up
mmu-miR-12198-3p	down	ENSMUST00000149495	lnc	up
mmu-miR-12198-3p	down	ENSMUST00000150127	lnc	up
mmu-miR-12198-3p	down	ENSMUST00000150143	lnc	up
mmu-miR-12198-3p	down	ENSMUST00000150195	lnc	up
mmu-miR-12198-3p	down	ENSMUST00000150490	lnc	up
mmu-miR-12198-3p	down	ENSMUST00000150783	lnc	up
mmu-miR-12198-3p	down	ENSMUST00000150939	lnc	up
mmu-miR-12198-3p	down	ENSMUST00000151334	lnc	up
mmu-miR-12198-3p	down	ENSMUST00000151429	lnc	up
mmu-miR-12198-3p	down	ENSMUST00000151444	lnc	up
mmu-miR-12198-3p	down	ENSMUST00000152454	lnc	up
mmu-miR-12198-3p	down	ENSMUST00000152668	lnc	up
mmu-miR-12198-3p	down	ENSMUST00000152678	lnc	up
mmu-miR-12198-3p	down	ENSMUST00000152691	lnc	up
mmu-miR-12198-3p	down	ENSMUST00000152779	lnc	up
mmu-miR-12198-3p	down	ENSMUST00000152801	lnc	up
mmu-miR-12198-3p	down	ENSMUST00000153075	lnc	up
mmu-miR-12198-3p	down	ENSMUST00000153168	lnc	up
mmu-miR-12198-3p	down	ENSMUST00000153386	lnc	up
mmu-miR-12198-3p	down	ENSMUST00000153446	lnc	up
mmu-miR-12198-3p	down	ENSMUST00000153750	lnc	up
mmu-miR-12198-3p	down	ENSMUST00000154325	lnc	up
mmu-miR-12198-3p	down	ENSMUST00000154382	lnc	up
mmu-miR-12198-3p	down	ENSMUST00000154479	lnc	up
mmu-miR-12198-3p	down	ENSMUST00000154581	lnc	up
mmu-miR-12198-3p	down	ENSMUST00000154632	lnc	up
mmu-miR-12198-3p	down	ENSMUST00000154687	lnc	up
mmu-miR-12198-3p	down	ENSMUST00000154863	lnc	up
mmu-miR-12198-3p	down	ENSMUST00000155083	lnc	up
mmu-miR-12198-3p	down	ENSMUST00000155276	lnc	up
mmu-miR-12198-3p	down	ENSMUST00000155557	lnc	up
mmu-miR-12198-3p	down	ENSMUST00000155724	lnc	up
mmu-miR-12198-3p	down	ENSMUST00000155829	lnc	up
mmu-miR-12198-3p	down	ENSMUST00000155913	lnc	up
mmu-miR-12198-3p	down	ENSMUST00000155918	lnc	up
mmu-miR-12198-3p	down	ENSMUST00000155940	lnc	up
mmu-miR-12198-3p	down	ENSMUST00000156089	lnc	up
mmu-miR-12198-3p	down	ENSMUST00000156212	lnc	up
mmu-miR-12198-3p	down	ENSMUST00000156312	lnc	up
mmu-miR-12198-3p	down	ENSMUST00000156374	lnc	up
mmu-miR-12198-3p	down	ENSMUST00000156479	lnc	up
mmu-miR-12198-3p	down	ENSMUST00000156608	lnc	up
mmu-miR-12198-3p	down	ENSMUST00000156634	lnc	up
mmu-miR-12198-3p	down	ENSMUST00000156854	lnc	up
mmu-miR-12198-3p	down	ENSMUST00000156906	lnc	up
mmu-miR-12198-3p	down	ENSMUST00000156931	lnc	up
mmu-miR-12198-3p	down	ENSMUST00000157045	lnc	up
mmu-miR-12198-3p	down	ENSMUST00000159393	lnc	up
mmu-miR-12198-3p	down	ENSMUST00000159426	lnc	up
mmu-miR-12198-3p	down	ENSMUST00000159532	lnc	up
mmu-miR-12198-3p	down	ENSMUST00000159637	lnc	up
mmu-miR-12198-3p	down	ENSMUST00000159757	lnc	up
mmu-miR-12198-3p	down	ENSMUST00000159807	lnc	up
mmu-miR-12198-3p	down	ENSMUST00000160046	lnc	up
mmu-miR-12198-3p	down	ENSMUST00000160168	lnc	up
mmu-miR-12198-3p	down	ENSMUST00000160170	lnc	up
mmu-miR-12198-3p	down	ENSMUST00000160602	lnc	up
mmu-miR-12198-3p	down	ENSMUST00000161157	lnc	up
mmu-miR-12198-3p	down	ENSMUST00000161212	lnc	up
mmu-miR-12198-3p	down	ENSMUST00000161539	lnc	up
mmu-miR-12198-3p	down	ENSMUST00000161624	lnc	up
mmu-miR-12198-3p	down	ENSMUST00000161914	lnc	up
mmu-miR-12198-3p	down	ENSMUST00000162775	lnc	up
mmu-miR-12198-3p	down	ENSMUST00000163708	lnc	up
mmu-miR-12198-3p	down	ENSMUST00000164211	lnc	up
mmu-miR-12198-3p	down	ENSMUST00000164864	lnc	up
mmu-miR-12198-3p	down	ENSMUST00000165187	lnc	up
mmu-miR-12198-3p	down	ENSMUST00000165802	lnc	up
mmu-miR-12198-3p	down	ENSMUST00000166287	lnc	up
mmu-miR-12198-3p	down	ENSMUST00000166705	lnc	up
mmu-miR-12198-3p	down	ENSMUST00000168116	lnc	up
mmu-miR-12198-3p	down	ENSMUST00000168347	lnc	up
mmu-miR-12198-3p	down	ENSMUST00000169605	lnc	up
mmu-miR-12198-3p	down	ENSMUST00000169736	lnc	up
mmu-miR-12198-3p	down	ENSMUST00000171876	lnc	up
mmu-miR-12198-3p	down	ENSMUST00000172626	lnc	up
mmu-miR-12198-3p	down	ENSMUST00000172805	lnc	up
mmu-miR-12198-3p	down	ENSMUST00000173097	lnc	up
mmu-miR-12198-3p	down	ENSMUST00000173269	lnc	up
mmu-miR-12198-3p	down	ENSMUST00000173521	lnc	up
mmu-miR-12198-3p	down	ENSMUST00000173700	lnc	up
mmu-miR-12198-3p	down	ENSMUST00000173909	lnc	up
mmu-miR-12198-3p	down	ENSMUST00000173999	lnc	up
mmu-miR-12198-3p	down	ENSMUST00000174061	lnc	up
mmu-miR-12198-3p	down	ENSMUST00000174081	lnc	up
mmu-miR-12198-3p	down	ENSMUST00000174104	lnc	up
mmu-miR-12198-3p	down	ENSMUST00000174314	lnc	up
mmu-miR-12198-3p	down	ENSMUST00000174613	lnc	up
mmu-miR-12198-3p	down	ENSMUST00000174618	lnc	up
mmu-miR-12198-3p	down	ENSMUST00000174811	lnc	up
mmu-miR-12198-3p	down	ENSMUST00000175840	lnc	up
mmu-miR-12198-3p	down	ENSMUST00000176567	lnc	up
mmu-miR-12198-3p	down	ENSMUST00000176657	lnc	up
mmu-miR-12198-3p	down	ENSMUST00000176673	lnc	up
mmu-miR-12198-3p	down	ENSMUST00000177263	lnc	up
mmu-miR-12198-3p	down	ENSMUST00000177274	lnc	up
mmu-miR-12198-3p	down	ENSMUST00000179908	lnc	up
mmu-miR-12198-3p	down	ENSMUST00000180306	lnc	up
mmu-miR-12198-3p	down	ENSMUST00000180411	lnc	up
mmu-miR-12198-3p	down	ENSMUST00000180505	lnc	up
mmu-miR-12198-3p	down	ENSMUST00000180588	lnc	up
mmu-miR-12198-3p	down	ENSMUST00000180750	lnc	up
mmu-miR-12198-3p	down	ENSMUST00000180767	lnc	up
mmu-miR-12198-3p	down	ENSMUST00000180836	lnc	up
mmu-miR-12198-3p	down	ENSMUST00000180876	lnc	up
mmu-miR-12198-3p	down	ENSMUST00000181029	lnc	up
mmu-miR-12198-3p	down	ENSMUST00000181536	lnc	up
mmu-miR-12198-3p	down	ENSMUST00000181570	lnc	up
mmu-miR-12198-3p	down	ENSMUST00000181800	lnc	up
mmu-miR-12198-3p	down	ENSMUST00000181842	lnc	up
mmu-miR-12198-3p	down	ENSMUST00000182136	lnc	up
mmu-miR-12198-3p	down	ENSMUST00000182138	lnc	up
mmu-miR-12198-3p	down	ENSMUST00000182325	lnc	up
mmu-miR-12198-3p	down	ENSMUST00000182357	lnc	up
mmu-miR-12198-3p	down	ENSMUST00000182406	lnc	up
mmu-miR-12198-3p	down	ENSMUST00000182577	lnc	up
mmu-miR-12198-3p	down	ENSMUST00000182636	lnc	up
mmu-miR-12198-3p	down	ENSMUST00000182682	lnc	up
mmu-miR-12198-3p	down	ENSMUST00000182883	lnc	up
mmu-miR-12198-3p	down	ENSMUST00000182961	lnc	up
mmu-miR-12198-3p	down	ENSMUST00000183157	lnc	up
mmu-miR-12198-3p	down	ENSMUST00000183228	lnc	up
mmu-miR-12198-3p	down	ENSMUST00000183727	lnc	up
mmu-miR-12198-3p	down	ENSMUST00000184471	lnc	up
mmu-miR-12198-3p	down	ENSMUST00000184544	lnc	up
mmu-miR-12198-3p	down	ENSMUST00000185197	lnc	up
mmu-miR-12198-3p	down	ENSMUST00000185465	lnc	up
mmu-miR-12198-3p	down	ENSMUST00000186025	lnc	up
mmu-miR-12198-3p	down	ENSMUST00000186169	lnc	up
mmu-miR-12198-3p	down	ENSMUST00000186246	lnc	up
mmu-miR-12198-3p	down	ENSMUST00000186875	lnc	up
mmu-miR-12198-3p	down	ENSMUST00000186903	lnc	up
mmu-miR-12198-3p	down	ENSMUST00000187617	lnc	up
mmu-miR-12198-3p	down	ENSMUST00000187641	lnc	up
mmu-miR-12198-3p	down	ENSMUST00000187923	lnc	up
mmu-miR-12198-3p	down	ENSMUST00000187997	lnc	up
mmu-miR-12198-3p	down	ENSMUST00000188113	lnc	up
mmu-miR-12198-3p	down	ENSMUST00000188325	lnc	up
mmu-miR-12198-3p	down	ENSMUST00000188486	lnc	up
mmu-miR-12198-3p	down	ENSMUST00000188813	lnc	up
mmu-miR-12198-3p	down	ENSMUST00000188896	lnc	up
mmu-miR-12198-3p	down	ENSMUST00000188910	lnc	up
mmu-miR-12198-3p	down	ENSMUST00000189651	lnc	up
mmu-miR-12198-3p	down	ENSMUST00000189858	lnc	up
mmu-miR-12198-3p	down	ENSMUST00000189960	lnc	up
mmu-miR-12198-3p	down	ENSMUST00000190002	lnc	up
mmu-miR-12198-3p	down	ENSMUST00000190320	lnc	up
mmu-miR-12198-3p	down	ENSMUST00000190398	lnc	up
mmu-miR-12198-3p	down	ENSMUST00000190632	lnc	up
mmu-miR-12198-3p	down	ENSMUST00000190689	lnc	up
mmu-miR-12198-3p	down	ENSMUST00000190711	lnc	up
mmu-miR-12198-3p	down	ENSMUST00000190851	lnc	up
mmu-miR-12198-3p	down	ENSMUST00000190893	lnc	up
mmu-miR-12198-3p	down	ENSMUST00000190922	lnc	up
mmu-miR-12198-3p	down	ENSMUST00000190924	lnc	up
mmu-miR-12198-3p	down	ENSMUST00000191055	lnc	up
mmu-miR-12198-3p	down	ENSMUST00000191147	lnc	up
mmu-miR-12198-3p	down	ENSMUST00000191338	lnc	up
mmu-miR-12198-3p	down	ENSMUST00000191684	lnc	up
mmu-miR-12198-3p	down	ENSMUST00000192173	lnc	up
mmu-miR-12198-3p	down	ENSMUST00000192768	lnc	up
mmu-miR-12198-3p	down	ENSMUST00000192875	lnc	up
mmu-miR-12198-3p	down	ENSMUST00000193204	lnc	up
mmu-miR-12198-3p	down	ENSMUST00000193685	lnc	up
mmu-miR-12198-3p	down	ENSMUST00000193721	lnc	up
mmu-miR-12198-3p	down	ENSMUST00000193983	lnc	up
mmu-miR-12198-3p	down	ENSMUST00000194246	lnc	up
mmu-miR-12198-3p	down	ENSMUST00000194421	lnc	up
mmu-miR-12198-3p	down	ENSMUST00000194559	lnc	up
mmu-miR-12198-3p	down	ENSMUST00000194670	lnc	up
mmu-miR-12198-3p	down	ENSMUST00000194732	lnc	up
mmu-miR-12198-3p	down	ENSMUST00000195092	lnc	up
mmu-miR-12198-3p	down	ENSMUST00000195403	lnc	up
mmu-miR-12198-3p	down	ENSMUST00000195461	lnc	up
mmu-miR-12198-3p	down	ENSMUST00000195758	lnc	up
mmu-miR-12198-3p	down	ENSMUST00000195768	lnc	up
mmu-miR-12198-3p	down	ENSMUST00000196170	lnc	up
mmu-miR-12198-3p	down	ENSMUST00000196211	lnc	up
mmu-miR-12198-3p	down	ENSMUST00000196246	lnc	up
mmu-miR-12198-3p	down	ENSMUST00000196421	lnc	up
mmu-miR-12198-3p	down	ENSMUST00000196603	lnc	up
mmu-miR-12198-3p	down	ENSMUST00000196913	lnc	up
mmu-miR-12198-3p	down	ENSMUST00000197031	lnc	up
mmu-miR-12198-3p	down	ENSMUST00000197310	lnc	up
mmu-miR-12198-3p	down	ENSMUST00000197333	lnc	up
mmu-miR-12198-3p	down	ENSMUST00000197358	lnc	up
mmu-miR-12198-3p	down	ENSMUST00000197569	lnc	up
mmu-miR-12198-3p	down	ENSMUST00000197650	lnc	up
mmu-miR-12198-3p	down	ENSMUST00000197664	lnc	up
mmu-miR-12198-3p	down	ENSMUST00000197735	lnc	up
mmu-miR-12198-3p	down	ENSMUST00000197737	lnc	up
mmu-miR-12198-3p	down	ENSMUST00000197800	lnc	up
mmu-miR-12198-3p	down	ENSMUST00000197869	lnc	up
mmu-miR-12198-3p	down	ENSMUST00000197905	lnc	up
mmu-miR-12198-3p	down	ENSMUST00000198177	lnc	up
mmu-miR-12198-3p	down	ENSMUST00000198329	lnc	up
mmu-miR-12198-3p	down	ENSMUST00000198466	lnc	up
mmu-miR-12198-3p	down	ENSMUST00000198515	lnc	up
mmu-miR-12198-3p	down	ENSMUST00000198527	lnc	up
mmu-miR-12198-3p	down	ENSMUST00000198679	lnc	up
mmu-miR-12198-3p	down	ENSMUST00000198680	lnc	up
mmu-miR-12198-3p	down	ENSMUST00000198868	lnc	up
mmu-miR-12198-3p	down	ENSMUST00000199176	lnc	up
mmu-miR-12198-3p	down	ENSMUST00000199262	lnc	up
mmu-miR-12198-3p	down	ENSMUST00000199289	lnc	up
mmu-miR-12198-3p	down	ENSMUST00000199469	lnc	up
mmu-miR-12198-3p	down	ENSMUST00000199830	lnc	up
mmu-miR-12198-3p	down	ENSMUST00000199919	lnc	up
mmu-miR-12198-3p	down	ENSMUST00000199965	lnc	up
mmu-miR-12198-3p	down	ENSMUST00000200023	lnc	up
mmu-miR-12198-3p	down	ENSMUST00000200120	lnc	up
mmu-miR-12198-3p	down	ENSMUST00000200549	lnc	up
mmu-miR-12198-3p	down	ENSMUST00000200658	lnc	up
mmu-miR-12198-3p	down	ENSMUST00000200704	lnc	up
mmu-miR-12198-3p	down	ENSMUST00000200940	lnc	up
mmu-miR-12198-3p	down	ENSMUST00000201110	lnc	up
mmu-miR-12198-3p	down	ENSMUST00000201264	lnc	up
mmu-miR-12198-3p	down	ENSMUST00000201392	lnc	up
mmu-miR-12198-3p	down	ENSMUST00000201720	lnc	up
mmu-miR-12198-3p	down	ENSMUST00000201956	lnc	up
mmu-miR-12198-3p	down	ENSMUST00000202125	lnc	up
mmu-miR-12198-3p	down	ENSMUST00000202343	lnc	up
mmu-miR-12198-3p	down	ENSMUST00000202653	lnc	up
mmu-miR-12198-3p	down	ENSMUST00000203290	lnc	up
mmu-miR-12198-3p	down	ENSMUST00000203348	lnc	up
mmu-miR-12198-3p	down	ENSMUST00000203515	lnc	up
mmu-miR-12198-3p	down	ENSMUST00000203870	lnc	up
mmu-miR-12198-3p	down	ENSMUST00000204239	lnc	up
mmu-miR-12198-3p	down	ENSMUST00000204550	lnc	up
mmu-miR-12198-3p	down	ENSMUST00000204565	lnc	up
mmu-miR-12198-3p	down	ENSMUST00000204678	lnc	up
mmu-miR-12198-3p	down	ENSMUST00000204897	lnc	up
mmu-miR-12198-3p	down	ENSMUST00000204974	lnc	up
mmu-miR-12198-3p	down	ENSMUST00000205076	lnc	up
mmu-miR-12198-3p	down	ENSMUST00000205484	lnc	up
mmu-miR-12198-3p	down	ENSMUST00000205510	lnc	up
mmu-miR-12198-3p	down	ENSMUST00000205767	lnc	up
mmu-miR-12198-3p	down	ENSMUST00000205921	lnc	up
mmu-miR-12198-3p	down	ENSMUST00000206348	lnc	up
mmu-miR-12198-3p	down	ENSMUST00000206824	lnc	up
mmu-miR-12198-3p	down	ENSMUST00000206866	lnc	up
mmu-miR-12198-3p	down	ENSMUST00000207230	lnc	up
mmu-miR-12198-3p	down	ENSMUST00000207408	lnc	up
mmu-miR-12198-3p	down	ENSMUST00000207433	lnc	up
mmu-miR-12198-3p	down	ENSMUST00000207776	lnc	up
mmu-miR-12198-3p	down	ENSMUST00000207930	lnc	up
mmu-miR-12198-3p	down	ENSMUST00000208064	lnc	up
mmu-miR-12198-3p	down	ENSMUST00000208483	lnc	up
mmu-miR-12198-3p	down	ENSMUST00000208892	lnc	up
mmu-miR-12198-3p	down	ENSMUST00000209103	lnc	up
mmu-miR-12198-3p	down	ENSMUST00000209122	lnc	up
mmu-miR-12198-3p	down	ENSMUST00000209140	lnc	up
mmu-miR-12198-3p	down	ENSMUST00000209721	lnc	up
mmu-miR-12198-3p	down	ENSMUST00000209820	lnc	up
mmu-miR-12198-3p	down	ENSMUST00000209941	lnc	up
mmu-miR-12198-3p	down	ENSMUST00000210020	lnc	up
mmu-miR-12198-3p	down	ENSMUST00000210425	lnc	up
mmu-miR-12198-3p	down	ENSMUST00000210504	lnc	up
mmu-miR-12198-3p	down	ENSMUST00000210510	lnc	up
mmu-miR-12198-3p	down	ENSMUST00000210586	lnc	up
mmu-miR-12198-3p	down	ENSMUST00000210978	lnc	up
mmu-miR-12198-3p	down	ENSMUST00000210991	lnc	up
mmu-miR-12198-3p	down	ENSMUST00000211218	lnc	up
mmu-miR-12198-3p	down	ENSMUST00000211222	lnc	up
mmu-miR-12198-3p	down	ENSMUST00000211302	lnc	up
mmu-miR-12198-3p	down	ENSMUST00000211382	lnc	up
mmu-miR-12198-3p	down	ENSMUST00000211411	lnc	up
mmu-miR-12198-3p	down	ENSMUST00000211475	lnc	up
mmu-miR-12198-3p	down	ENSMUST00000212211	lnc	up
mmu-miR-12198-3p	down	ENSMUST00000212261	lnc	up
mmu-miR-12198-3p	down	ENSMUST00000212601	lnc	up
mmu-miR-12198-3p	down	ENSMUST00000212884	lnc	up
mmu-miR-12198-3p	down	ENSMUST00000212958	lnc	up
mmu-miR-12198-3p	down	ENSMUST00000213067	lnc	up
mmu-miR-12198-3p	down	ENSMUST00000213423	lnc	up
mmu-miR-12198-3p	down	ENSMUST00000213889	lnc	up
mmu-miR-12198-3p	down	ENSMUST00000214557	lnc	up
mmu-miR-12198-3p	down	ENSMUST00000215051	lnc	up
mmu-miR-12198-3p	down	ENSMUST00000215625	lnc	up
mmu-miR-12198-3p	down	ENSMUST00000216352	lnc	up
mmu-miR-12198-3p	down	ENSMUST00000217240	lnc	up
mmu-miR-12198-3p	down	ENSMUST00000217675	lnc	up
mmu-miR-12198-3p	down	ENSMUST00000218050	lnc	up
mmu-miR-12198-3p	down	ENSMUST00000218182	lnc	up
mmu-miR-12198-3p	down	ENSMUST00000218278	lnc	up
mmu-miR-12198-3p	down	ENSMUST00000218580	lnc	up
mmu-miR-12198-3p	down	ENSMUST00000219277	lnc	up
mmu-miR-12198-3p	down	ENSMUST00000219478	lnc	up
mmu-miR-12198-3p	down	ENSMUST00000219531	lnc	up
mmu-miR-12198-3p	down	ENSMUST00000219539	lnc	up
mmu-miR-12198-3p	down	ENSMUST00000219641	lnc	up
mmu-miR-12198-3p	down	ENSMUST00000219808	lnc	up
mmu-miR-12198-3p	down	ENSMUST00000220245	lnc	up
mmu-miR-12198-3p	down	ENSMUST00000220304	lnc	up
mmu-miR-12198-3p	down	ENSMUST00000220603	lnc	up
mmu-miR-12198-3p	down	ENSMUST00000220678	lnc	up
mmu-miR-12198-3p	down	ENSMUST00000220705	lnc	up
mmu-miR-12198-3p	down	ENSMUST00000221094	lnc	up
mmu-miR-12198-3p	down	ENSMUST00000221174	lnc	up
mmu-miR-12198-3p	down	ENSMUST00000221339	lnc	up
mmu-miR-12198-3p	down	ENSMUST00000221847	lnc	up
mmu-miR-12198-3p	down	ENSMUST00000222064	lnc	up
mmu-miR-12198-3p	down	ENSMUST00000222498	lnc	up
mmu-miR-12198-3p	down	ENSMUST00000222814	lnc	up
mmu-miR-12198-3p	down	ENSMUST00000222863	lnc	up
mmu-miR-12198-3p	down	ENSMUST00000223040	lnc	up
mmu-miR-12198-3p	down	ENSMUST00000223130	lnc	up
mmu-miR-12198-3p	down	ENSMUST00000223323	lnc	up
mmu-miR-12198-3p	down	ENSMUST00000223504	lnc	up
mmu-miR-12198-3p	down	ENSMUST00000223518	lnc	up
mmu-miR-12198-3p	down	ENSMUST00000223603	lnc	up
mmu-miR-12198-3p	down	ENSMUST00000223608	lnc	up
mmu-miR-12198-3p	down	ENSMUST00000223649	lnc	up
mmu-miR-12198-3p	down	ENSMUST00000223721	lnc	up
mmu-miR-12198-3p	down	ENSMUST00000224064	lnc	up
mmu-miR-12198-3p	down	ENSMUST00000224294	lnc	up
mmu-miR-12198-3p	down	ENSMUST00000224646	lnc	up
mmu-miR-12198-3p	down	ENSMUST00000224954	lnc	up
mmu-miR-12198-3p	down	ENSMUST00000225088	lnc	up
mmu-miR-12198-3p	down	ENSMUST00000225209	lnc	up
mmu-miR-12198-3p	down	ENSMUST00000225790	lnc	up
mmu-miR-12198-3p	down	ENSMUST00000226030	lnc	up
mmu-miR-12198-3p	down	ENSMUST00000226113	lnc	up
mmu-miR-12198-3p	down	ENSMUST00000226158	lnc	up
mmu-miR-12198-3p	down	ENSMUST00000226224	lnc	up
mmu-miR-12198-3p	down	ENSMUST00000226253	lnc	up
mmu-miR-12198-3p	down	ENSMUST00000226388	lnc	up
mmu-miR-12198-3p	down	ENSMUST00000226391	lnc	up
mmu-miR-12198-3p	down	ENSMUST00000226629	lnc	up
mmu-miR-12198-3p	down	ENSMUST00000226646	lnc	up
mmu-miR-12198-3p	down	ENSMUST00000227513	lnc	up
mmu-miR-12198-3p	down	ENSMUST00000227616	lnc	up
mmu-miR-12198-3p	down	ENSMUST00000227802	lnc	up
mmu-miR-12198-3p	down	ENSMUST00000227818	lnc	up
mmu-miR-12198-3p	down	ENSMUST00000227868	lnc	up
mmu-miR-12198-3p	down	ENSMUST00000228249	lnc	up
mmu-miR-12198-3p	down	ENSMUST00000228466	lnc	up
mmu-miR-12198-3p	down	ENSMUST00000228509	lnc	up
mmu-miR-12198-3p	down	ENSMUST00000228555	lnc	up
mmu-miR-12198-3p	down	ENSMUST00000229141	lnc	up
mmu-miR-12198-3p	down	ENSMUST00000229722	lnc	up
mmu-miR-12198-3p	down	ENSMUST00000229729	lnc	up
mmu-miR-12198-3p	down	ENSMUST00000230368	lnc	up
mmu-miR-12198-3p	down	ENSMUST00000230491	lnc	up
mmu-miR-12198-3p	down	ENSMUST00000230663	lnc	up
mmu-miR-12198-3p	down	ENSMUST00000230738	lnc	up
mmu-miR-12198-3p	down	ENSMUST00000230756	lnc	up
mmu-miR-12198-3p	down	ENSMUST00000230954	lnc	up
mmu-miR-12198-3p	down	ENSMUST00000231108	lnc	up
mmu-miR-12198-3p	down	ENSMUST00000231153	lnc	up
mmu-miR-12198-3p	down	ENSMUST00000231189	lnc	up
mmu-miR-12198-3p	down	ENSMUST00000231525	lnc	up
mmu-miR-12198-3p	down	ENSMUST00000231603	lnc	up
mmu-miR-12198-3p	down	ENSMUST00000231617	lnc	up
mmu-miR-12198-3p	down	ENSMUST00000231920	lnc	up
mmu-miR-12198-3p	down	ENSMUST00000231971	lnc	up
mmu-miR-12198-3p	down	ENSMUST00000232356	lnc	up
mmu-miR-12198-3p	down	ENSMUST00000232572	lnc	up
mmu-miR-12198-3p	down	ENSMUST00000233499	lnc	up
mmu-miR-12198-3p	down	ENSMUST00000233683	lnc	up
mmu-miR-12198-3p	down	ENSMUST00000233737	lnc	up
mmu-miR-12198-3p	down	ENSMUST00000234063	lnc	up
mmu-miR-12198-3p	down	ENSMUST00000235191	lnc	up
mmu-miR-12198-3p	down	ENSMUST00000235356	lnc	up
mmu-miR-12198-3p	down	ENSMUST00000235968	lnc	up
mmu-miR-12198-3p	down	ENSMUST00000235974	lnc	up
mmu-miR-12198-3p	down	ENSMUST00000236122	lnc	up
mmu-miR-12198-3p	down	ENSMUST00000236180	lnc	up
mmu-miR-12198-3p	down	ENSMUST00000236231	lnc	up
mmu-miR-12198-3p	down	ENSMUST00000236235	lnc	up
mmu-miR-12198-3p	down	ENSMUST00000236244	lnc	up
mmu-miR-12198-3p	down	ENSMUST00000236417	lnc	up
mmu-miR-12198-3p	down	ENSMUST00000236722	lnc	up
mmu-miR-12198-3p	down	ENSMUST00000236810	lnc	up
mmu-miR-12198-3p	down	ENSMUST00000237215	lnc	up
mmu-miR-12198-3p	down	ENSMUST00000237475	lnc	up
mmu-miR-12198-3p	down	ENSMUST00000237485	lnc	up
mmu-miR-12198-3p	down	ENSMUST00000237513	lnc	up
mmu-miR-12198-3p	down	ENSMUST00000237753	lnc	up
mmu-miR-12198-3p	down	ENSMUST00000237852	lnc	up
mmu-miR-12198-3p	down	ENSMUST00000237947	lnc	up
mmu-miR-12198-3p	down	ENSMUST00000238079	lnc	up
mmu-miR-12198-3p	down	ENSMUST00000238135	lnc	up
mmu-miR-12198-3p	down	ENSMUST00000238296	lnc	up
mmu-miR-12198-3p	down	ENSMUST00000238352	lnc	up
mmu-miR-12198-3p	down	ENSMUST00000238468	lnc	up
mmu-miR-12198-3p	down	ENSMUST00000238577	lnc	up
mmu-miR-12198-3p	down	ENSMUST00000238752	lnc	up
mmu-miR-12198-3p	down	ENSMUST00000239219	lnc	up
mmu-miR-12198-3p	down	ENSMUST00000239253	lnc	up
mmu-miR-12198-3p	down	ENSMUST00000239290	lnc	up
mmu-miR-12198-3p	down	ENSMUST00000239344	lnc	up
mmu-miR-12198-3p	down	ENSMUST00000239391	lnc	up
mmu-miR-12198-3p	down	ENSMUST00000240575	lnc	up
mmu-miR-12198-3p	down	ENSMUST00000240764	lnc	up
mmu-miR-12198-3p	down	ENSMUST00000240889	lnc	up
mmu-miR-12198-3p	down	ENSMUST00000241075	lnc	up
mmu-miR-12198-3p	down	ENSMUST00000241151	lnc	up
mmu-miR-12198-3p	down	ENSMUST00000241203	lnc	up
mmu-miR-12198-3p	down	ENSMUST00000241377	lnc	up
mmu-miR-12198-3p	down	ENSMUST00000241410	lnc	up
mmu-miR-12198-3p	down	ENSMUST00000241478	lnc	up
mmu-miR-12198-3p	down	ENSMUST00000241481	lnc	up
mmu-miR-12198-3p	down	ENSMUST00000241510	lnc	up
mmu-miR-12198-3p	down	ENSMUST00000241616	lnc	up
mmu-miR-12198-3p	down	ENSMUST00000241752	lnc	up
mmu-miR-12198-3p	down	ENSMUST00000242060	lnc	up
mmu-miR-12198-3p	down	ENSMUST00000242065	lnc	up
mmu-miR-12198-3p	down	ENSMUST00000242185	lnc	up
mmu-miR-12198-3p	down	ENSMUST00000242259	lnc	up
mmu-miR-12198-3p	down	ENSMUST00000242320	lnc	up
mmu-miR-12198-3p	down	ENSMUST00000242877	lnc	up
mmu-miR-12198-3p	down	ENSMUST00000242905	lnc	up
mmu-miR-12198-3p	down	ENSMUST00000242972	lnc	up
mmu-miR-12198-3p	down	ENSMUST00000243062	lnc	up
mmu-miR-12198-3p	down	ENSMUST00000243149	lnc	up
mmu-miR-12198-3p	down	ENSMUST00000243223	lnc	up
mmu-miR-12198-3p	down	ENSMUST00000243240	lnc	up
mmu-miR-12198-3p	down	ENSMUST00000243706	lnc	up
mmu-miR-12198-3p	down	ENSMUST00000243905	lnc	up
mmu-miR-12198-3p	down	ENSMUST00000244151	lnc	up
mmu-miR-12198-3p	down	ENSMUST00000244424	lnc	up
mmu-miR-12198-3p	down	ENSMUST00000244454	lnc	up
mmu-miR-12198-3p	down	ENSMUST00000244455	lnc	up
mmu-miR-12198-3p	down	ENSMUST00000244761	lnc	up
mmu-miR-12198-3p	down	ENSMUST00000244911	lnc	up
mmu-miR-12198-3p	down	ENSMUST00000244962	lnc	up
mmu-miR-12198-3p	down	ENSMUST00000245024	lnc	up
mmu-miR-12198-3p	down	ENSMUST00000245064	lnc	up
mmu-miR-12198-3p	down	ENSMUST00000245491	lnc	up
mmu-miR-12198-3p	down	ENSMUST00000245697	lnc	up
mmu-miR-12198-3p	down	ENSMUST00000246121	lnc	up
mmu-miR-12198-3p	down	ENSMUST00000246597	lnc	up
mmu-miR-12198-3p	down	ENSMUST00000246650	lnc	up
mmu-miR-12198-3p	down	ENSMUST00000246968	lnc	up
mmu-miR-12198-3p	down	ENSMUST00000247064	lnc	up
mmu-miR-12198-3p	down	ENSMUST00000247083	lnc	up
mmu-miR-12198-3p	down	ENSMUST00000247652	lnc	up
mmu-miR-12198-3p	down	TCONS_00008561	lnc	up
mmu-miR-12198-3p	down	TCONS_00022812	lnc	up
mmu-miR-12198-3p	down	TCONS_00024759	lnc	up
mmu-miR-12198-3p	down	TCONS_00025883	lnc	up
mmu-miR-12198-3p	down	TCONS_00035956	lnc	up
mmu-miR-12198-3p	down	TCONS_00039994	lnc	up
mmu-miR-12198-3p	down	TCONS_00072804	lnc	up
mmu-miR-12198-3p	down	TCONS_00097652	lnc	up
mmu-miR-12198-3p	down	TCONS_00098047	lnc	up
mmu-miR-12198-3p	down	TCONS_00098063	lnc	up
mmu-miR-12198-3p	down	TCONS_00105753	lnc	up
mmu-miR-12198-3p	down	TCONS_00106946	lnc	up
mmu-miR-12198-3p	down	TCONS_00129502	lnc	up
mmu-miR-12198-3p	down	TCONS_00147566	lnc	up
mmu-miR-12198-3p	down	XLOC_055581	gene	up
mmu-miR-1298-5p	down	ENSMUSG00000021156	gene	up
mmu-miR-1298-5p	down	ENSMUSG00000024558	gene	up
mmu-miR-1298-5p	down	ENSMUSG00000048490	gene	up
mmu-miR-1298-5p	down	ENSMUSG00000057530	gene	up
mmu-miR-1298-5p	down	ENSMUST00000044500	lnc	up
mmu-miR-1298-5p	down	ENSMUST00000123337	lnc	up
mmu-miR-1298-5p	down	ENSMUST00000124212	lnc	up
mmu-miR-1298-5p	down	ENSMUST00000125772	lnc	up
mmu-miR-1298-5p	down	ENSMUST00000127512	lnc	up
mmu-miR-1298-5p	down	ENSMUST00000127944	lnc	up
mmu-miR-1298-5p	down	ENSMUST00000128208	lnc	up
mmu-miR-1298-5p	down	ENSMUST00000131043	lnc	up
mmu-miR-1298-5p	down	ENSMUST00000131069	lnc	up
mmu-miR-1298-5p	down	ENSMUST00000131251	lnc	up
mmu-miR-1298-5p	down	ENSMUST00000133630	lnc	up
mmu-miR-1298-5p	down	ENSMUST00000135194	lnc	up
mmu-miR-1298-5p	down	ENSMUST00000138790	lnc	up
mmu-miR-1298-5p	down	ENSMUST00000138943	lnc	up
mmu-miR-1298-5p	down	ENSMUST00000141029	lnc	up
mmu-miR-1298-5p	down	ENSMUST00000148050	lnc	up
mmu-miR-1298-5p	down	ENSMUST00000148675	lnc	up
mmu-miR-1298-5p	down	ENSMUST00000149203	lnc	up
mmu-miR-1298-5p	down	ENSMUST00000149690	lnc	up
mmu-miR-1298-5p	down	ENSMUST00000149936	lnc	up
mmu-miR-1298-5p	down	ENSMUST00000149982	lnc	up
mmu-miR-1298-5p	down	ENSMUST00000150046	lnc	up
mmu-miR-1298-5p	down	ENSMUST00000150161	lnc	up
mmu-miR-1298-5p	down	ENSMUST00000150193	lnc	up
mmu-miR-1298-5p	down	ENSMUST00000151023	lnc	up
mmu-miR-1298-5p	down	ENSMUST00000152678	lnc	up
mmu-miR-1298-5p	down	ENSMUST00000152779	lnc	up
mmu-miR-1298-5p	down	ENSMUST00000154879	lnc	up
mmu-miR-1298-5p	down	ENSMUST00000155331	lnc	up
mmu-miR-1298-5p	down	ENSMUST00000160763	lnc	up
mmu-miR-1298-5p	down	ENSMUST00000161304	lnc	up
mmu-miR-1298-5p	down	ENSMUST00000167635	lnc	up
mmu-miR-1298-5p	down	ENSMUST00000168116	lnc	up
mmu-miR-1298-5p	down	ENSMUST00000173700	lnc	up
mmu-miR-1298-5p	down	ENSMUST00000175641	lnc	up
mmu-miR-1298-5p	down	ENSMUST00000181746	lnc	up
mmu-miR-1298-5p	down	ENSMUST00000182190	lnc	up
mmu-miR-1298-5p	down	ENSMUST00000186535	lnc	up
mmu-miR-1298-5p	down	ENSMUST00000187617	lnc	up
mmu-miR-1298-5p	down	ENSMUST00000189934	lnc	up
mmu-miR-1298-5p	down	ENSMUST00000190320	lnc	up
mmu-miR-1298-5p	down	ENSMUST00000190851	lnc	up
mmu-miR-1298-5p	down	ENSMUST00000192173	lnc	up
mmu-miR-1298-5p	down	ENSMUST00000194559	lnc	up
mmu-miR-1298-5p	down	ENSMUST00000198358	lnc	up
mmu-miR-1298-5p	down	ENSMUST00000198503	lnc	up
mmu-miR-1298-5p	down	ENSMUST00000198564	lnc	up
mmu-miR-1298-5p	down	ENSMUST00000198995	lnc	up
mmu-miR-1298-5p	down	ENSMUST00000200549	lnc	up
mmu-miR-1298-5p	down	ENSMUST00000201515	lnc	up
mmu-miR-1298-5p	down	ENSMUST00000201720	lnc	up
mmu-miR-1298-5p	down	ENSMUST00000201892	lnc	up
mmu-miR-1298-5p	down	ENSMUST00000202845	lnc	up
mmu-miR-1298-5p	down	ENSMUST00000203348	lnc	up
mmu-miR-1298-5p	down	ENSMUST00000204994	lnc	up
mmu-miR-1298-5p	down	ENSMUST00000206730	lnc	up
mmu-miR-1298-5p	down	ENSMUST00000207408	lnc	up
mmu-miR-1298-5p	down	ENSMUST00000209820	lnc	up
mmu-miR-1298-5p	down	ENSMUST00000210586	lnc	up
mmu-miR-1298-5p	down	ENSMUST00000213429	lnc	up
mmu-miR-1298-5p	down	ENSMUST00000215190	lnc	up
mmu-miR-1298-5p	down	ENSMUST00000217592	lnc	up
mmu-miR-1298-5p	down	ENSMUST00000218580	lnc	up
mmu-miR-1298-5p	down	ENSMUST00000219233	lnc	up
mmu-miR-1298-5p	down	ENSMUST00000219478	lnc	up
mmu-miR-1298-5p	down	ENSMUST00000220497	lnc	up
mmu-miR-1298-5p	down	ENSMUST00000223603	lnc	up
mmu-miR-1298-5p	down	ENSMUST00000224646	lnc	up
mmu-miR-1298-5p	down	ENSMUST00000224704	lnc	up
mmu-miR-1298-5p	down	ENSMUST00000225088	lnc	up
mmu-miR-1298-5p	down	ENSMUST00000226224	lnc	up
mmu-miR-1298-5p	down	ENSMUST00000228249	lnc	up
mmu-miR-1298-5p	down	ENSMUST00000228466	lnc	up
mmu-miR-1298-5p	down	ENSMUST00000229253	lnc	up
mmu-miR-1298-5p	down	ENSMUST00000230410	lnc	up
mmu-miR-1298-5p	down	ENSMUST00000231153	lnc	up
mmu-miR-1298-5p	down	ENSMUST00000231617	lnc	up
mmu-miR-1298-5p	down	ENSMUST00000234534	lnc	up
mmu-miR-1298-5p	down	ENSMUST00000236235	lnc	up
mmu-miR-1298-5p	down	ENSMUST00000237753	lnc	up
mmu-miR-1298-5p	down	ENSMUST00000239219	lnc	up
mmu-miR-1298-5p	down	ENSMUST00000239253	lnc	up
mmu-miR-1298-5p	down	ENSMUST00000239290	lnc	up
mmu-miR-1298-5p	down	ENSMUST00000239344	lnc	up
mmu-miR-1298-5p	down	ENSMUST00000241075	lnc	up
mmu-miR-1298-5p	down	ENSMUST00000241234	lnc	up
mmu-miR-1298-5p	down	ENSMUST00000241261	lnc	up
mmu-miR-1298-5p	down	ENSMUST00000242185	lnc	up
mmu-miR-1298-5p	down	ENSMUST00000244017	lnc	up
mmu-miR-1298-5p	down	ENSMUST00000244302	lnc	up
mmu-miR-1298-5p	down	ENSMUST00000244470	lnc	up
mmu-miR-1298-5p	down	ENSMUST00000245491	lnc	up
mmu-miR-1298-5p	down	ENSMUST00000246082	lnc	up
mmu-miR-1298-5p	down	ENSMUST00000246865	lnc	up
mmu-miR-1298-5p	down	TCONS_00023715	lnc	up
mmu-miR-1298-5p	down	TCONS_00072804	lnc	up
mmu-miR-1298-5p	down	TCONS_00102564	lnc	up
mmu-miR-155-3p	down	ENSMUSG00000003847	gene	up
mmu-miR-155-3p	down	ENSMUSG00000028530	gene	up
mmu-miR-155-3p	down	ENSMUSG00000030789	gene	up
mmu-miR-155-3p	down	ENSMUSG00000031785	gene	up
mmu-miR-155-3p	down	ENSMUSG00000036395	gene	up
mmu-miR-155-3p	down	ENSMUST00000000228	lnc	up
mmu-miR-155-3p	down	ENSMUST00000044500	lnc	up
mmu-miR-155-3p	down	ENSMUST00000053792	lnc	up
mmu-miR-155-3p	down	ENSMUST00000056900	lnc	up
mmu-miR-155-3p	down	ENSMUST00000064097	lnc	up
mmu-miR-155-3p	down	ENSMUST00000069880	lnc	up
mmu-miR-155-3p	down	ENSMUST00000084599	lnc	up
mmu-miR-155-3p	down	ENSMUST00000091090	lnc	up
mmu-miR-155-3p	down	ENSMUST00000097947	lnc	up
mmu-miR-155-3p	down	ENSMUST00000100443	lnc	up
mmu-miR-155-3p	down	ENSMUST00000122918	lnc	up
mmu-miR-155-3p	down	ENSMUST00000123744	lnc	up
mmu-miR-155-3p	down	ENSMUST00000124028	lnc	up
mmu-miR-155-3p	down	ENSMUST00000124131	lnc	up
mmu-miR-155-3p	down	ENSMUST00000124193	lnc	up
mmu-miR-155-3p	down	ENSMUST00000124448	lnc	up
mmu-miR-155-3p	down	ENSMUST00000125122	lnc	up
mmu-miR-155-3p	down	ENSMUST00000125664	lnc	up
mmu-miR-155-3p	down	ENSMUST00000126009	lnc	up
mmu-miR-155-3p	down	ENSMUST00000126496	lnc	up
mmu-miR-155-3p	down	ENSMUST00000126694	lnc	up
mmu-miR-155-3p	down	ENSMUST00000126810	lnc	up
mmu-miR-155-3p	down	ENSMUST00000127271	lnc	up
mmu-miR-155-3p	down	ENSMUST00000127761	lnc	up
mmu-miR-155-3p	down	ENSMUST00000127782	lnc	up
mmu-miR-155-3p	down	ENSMUST00000128015	lnc	up
mmu-miR-155-3p	down	ENSMUST00000128285	lnc	up
mmu-miR-155-3p	down	ENSMUST00000128486	lnc	up
mmu-miR-155-3p	down	ENSMUST00000129985	lnc	up
mmu-miR-155-3p	down	ENSMUST00000130034	lnc	up
mmu-miR-155-3p	down	ENSMUST00000130078	lnc	up
mmu-miR-155-3p	down	ENSMUST00000130179	lnc	up
mmu-miR-155-3p	down	ENSMUST00000130632	lnc	up
mmu-miR-155-3p	down	ENSMUST00000130649	lnc	up
mmu-miR-155-3p	down	ENSMUST00000131069	lnc	up
mmu-miR-155-3p	down	ENSMUST00000131270	lnc	up
mmu-miR-155-3p	down	ENSMUST00000131278	lnc	up
mmu-miR-155-3p	down	ENSMUST00000131354	lnc	up
mmu-miR-155-3p	down	ENSMUST00000131773	lnc	up
mmu-miR-155-3p	down	ENSMUST00000132057	lnc	up
mmu-miR-155-3p	down	ENSMUST00000132340	lnc	up
mmu-miR-155-3p	down	ENSMUST00000132577	lnc	up
mmu-miR-155-3p	down	ENSMUST00000133033	lnc	up
mmu-miR-155-3p	down	ENSMUST00000133246	lnc	up
mmu-miR-155-3p	down	ENSMUST00000133416	lnc	up
mmu-miR-155-3p	down	ENSMUST00000133756	lnc	up
mmu-miR-155-3p	down	ENSMUST00000133875	lnc	up
mmu-miR-155-3p	down	ENSMUST00000133876	lnc	up
mmu-miR-155-3p	down	ENSMUST00000134331	lnc	up
mmu-miR-155-3p	down	ENSMUST00000134629	lnc	up
mmu-miR-155-3p	down	ENSMUST00000135024	lnc	up
mmu-miR-155-3p	down	ENSMUST00000135758	lnc	up
mmu-miR-155-3p	down	ENSMUST00000135967	lnc	up
mmu-miR-155-3p	down	ENSMUST00000136455	lnc	up
mmu-miR-155-3p	down	ENSMUST00000136855	lnc	up
mmu-miR-155-3p	down	ENSMUST00000137365	lnc	up
mmu-miR-155-3p	down	ENSMUST00000137657	lnc	up
mmu-miR-155-3p	down	ENSMUST00000137819	lnc	up
mmu-miR-155-3p	down	ENSMUST00000137932	lnc	up
mmu-miR-155-3p	down	ENSMUST00000138242	lnc	up
mmu-miR-155-3p	down	ENSMUST00000138318	lnc	up
mmu-miR-155-3p	down	ENSMUST00000138771	lnc	up
mmu-miR-155-3p	down	ENSMUST00000139970	lnc	up
mmu-miR-155-3p	down	ENSMUST00000140189	lnc	up
mmu-miR-155-3p	down	ENSMUST00000140220	lnc	up
mmu-miR-155-3p	down	ENSMUST00000141031	lnc	up
mmu-miR-155-3p	down	ENSMUST00000141770	lnc	up
mmu-miR-155-3p	down	ENSMUST00000141772	lnc	up
mmu-miR-155-3p	down	ENSMUST00000142040	lnc	up
mmu-miR-155-3p	down	ENSMUST00000142273	lnc	up
mmu-miR-155-3p	down	ENSMUST00000142907	lnc	up
mmu-miR-155-3p	down	ENSMUST00000143487	lnc	up
mmu-miR-155-3p	down	ENSMUST00000143905	lnc	up
mmu-miR-155-3p	down	ENSMUST00000144452	lnc	up
mmu-miR-155-3p	down	ENSMUST00000144811	lnc	up
mmu-miR-155-3p	down	ENSMUST00000144881	lnc	up
mmu-miR-155-3p	down	ENSMUST00000145115	lnc	up
mmu-miR-155-3p	down	ENSMUST00000145250	lnc	up
mmu-miR-155-3p	down	ENSMUST00000145649	lnc	up
mmu-miR-155-3p	down	ENSMUST00000145743	lnc	up
mmu-miR-155-3p	down	ENSMUST00000145857	lnc	up
mmu-miR-155-3p	down	ENSMUST00000145947	lnc	up
mmu-miR-155-3p	down	ENSMUST00000146277	lnc	up
mmu-miR-155-3p	down	ENSMUST00000146561	lnc	up
mmu-miR-155-3p	down	ENSMUST00000146610	lnc	up
mmu-miR-155-3p	down	ENSMUST00000146618	lnc	up
mmu-miR-155-3p	down	ENSMUST00000146771	lnc	up
mmu-miR-155-3p	down	ENSMUST00000146991	lnc	up
mmu-miR-155-3p	down	ENSMUST00000147378	lnc	up
mmu-miR-155-3p	down	ENSMUST00000147420	lnc	up
mmu-miR-155-3p	down	ENSMUST00000147430	lnc	up
mmu-miR-155-3p	down	ENSMUST00000147582	lnc	up
mmu-miR-155-3p	down	ENSMUST00000148013	lnc	up
mmu-miR-155-3p	down	ENSMUST00000148240	lnc	up
mmu-miR-155-3p	down	ENSMUST00000148784	lnc	up
mmu-miR-155-3p	down	ENSMUST00000148812	lnc	up
mmu-miR-155-3p	down	ENSMUST00000149246	lnc	up
mmu-miR-155-3p	down	ENSMUST00000149391	lnc	up
mmu-miR-155-3p	down	ENSMUST00000149900	lnc	up
mmu-miR-155-3p	down	ENSMUST00000149972	lnc	up
mmu-miR-155-3p	down	ENSMUST00000149982	lnc	up
mmu-miR-155-3p	down	ENSMUST00000150127	lnc	up
mmu-miR-155-3p	down	ENSMUST00000150157	lnc	up
mmu-miR-155-3p	down	ENSMUST00000150193	lnc	up
mmu-miR-155-3p	down	ENSMUST00000150242	lnc	up
mmu-miR-155-3p	down	ENSMUST00000150672	lnc	up
mmu-miR-155-3p	down	ENSMUST00000153145	lnc	up
mmu-miR-155-3p	down	ENSMUST00000153479	lnc	up
mmu-miR-155-3p	down	ENSMUST00000153610	lnc	up
mmu-miR-155-3p	down	ENSMUST00000154667	lnc	up
mmu-miR-155-3p	down	ENSMUST00000155083	lnc	up
mmu-miR-155-3p	down	ENSMUST00000155201	lnc	up
mmu-miR-155-3p	down	ENSMUST00000155823	lnc	up
mmu-miR-155-3p	down	ENSMUST00000155918	lnc	up
mmu-miR-155-3p	down	ENSMUST00000156089	lnc	up
mmu-miR-155-3p	down	ENSMUST00000156212	lnc	up
mmu-miR-155-3p	down	ENSMUST00000156906	lnc	up
mmu-miR-155-3p	down	ENSMUST00000156931	lnc	up
mmu-miR-155-3p	down	ENSMUST00000160547	lnc	up
mmu-miR-155-3p	down	ENSMUST00000160619	lnc	up
mmu-miR-155-3p	down	ENSMUST00000160720	lnc	up
mmu-miR-155-3p	down	ENSMUST00000161304	lnc	up
mmu-miR-155-3p	down	ENSMUST00000161624	lnc	up
mmu-miR-155-3p	down	ENSMUST00000161872	lnc	up
mmu-miR-155-3p	down	ENSMUST00000162775	lnc	up
mmu-miR-155-3p	down	ENSMUST00000162785	lnc	up
mmu-miR-155-3p	down	ENSMUST00000162939	lnc	up
mmu-miR-155-3p	down	ENSMUST00000164939	lnc	up
mmu-miR-155-3p	down	ENSMUST00000166677	lnc	up
mmu-miR-155-3p	down	ENSMUST00000167635	lnc	up
mmu-miR-155-3p	down	ENSMUST00000167872	lnc	up
mmu-miR-155-3p	down	ENSMUST00000168347	lnc	up
mmu-miR-155-3p	down	ENSMUST00000170324	lnc	up
mmu-miR-155-3p	down	ENSMUST00000171876	lnc	up
mmu-miR-155-3p	down	ENSMUST00000172888	lnc	up
mmu-miR-155-3p	down	ENSMUST00000173560	lnc	up
mmu-miR-155-3p	down	ENSMUST00000173909	lnc	up
mmu-miR-155-3p	down	ENSMUST00000173966	lnc	up
mmu-miR-155-3p	down	ENSMUST00000174589	lnc	up
mmu-miR-155-3p	down	ENSMUST00000174811	lnc	up
mmu-miR-155-3p	down	ENSMUST00000176791	lnc	up
mmu-miR-155-3p	down	ENSMUST00000176796	lnc	up
mmu-miR-155-3p	down	ENSMUST00000178789	lnc	up
mmu-miR-155-3p	down	ENSMUST00000179760	lnc	up
mmu-miR-155-3p	down	ENSMUST00000180306	lnc	up
mmu-miR-155-3p	down	ENSMUST00000180548	lnc	up
mmu-miR-155-3p	down	ENSMUST00000180588	lnc	up
mmu-miR-155-3p	down	ENSMUST00000181299	lnc	up
mmu-miR-155-3p	down	ENSMUST00000181389	lnc	up
mmu-miR-155-3p	down	ENSMUST00000181429	lnc	up
mmu-miR-155-3p	down	ENSMUST00000181517	lnc	up
mmu-miR-155-3p	down	ENSMUST00000181524	lnc	up
mmu-miR-155-3p	down	ENSMUST00000182138	lnc	up
mmu-miR-155-3p	down	ENSMUST00000182388	lnc	up
mmu-miR-155-3p	down	ENSMUST00000182523	lnc	up
mmu-miR-155-3p	down	ENSMUST00000182636	lnc	up
mmu-miR-155-3p	down	ENSMUST00000182732	lnc	up
mmu-miR-155-3p	down	ENSMUST00000182883	lnc	up
mmu-miR-155-3p	down	ENSMUST00000183157	lnc	up
mmu-miR-155-3p	down	ENSMUST00000183333	lnc	up
mmu-miR-155-3p	down	ENSMUST00000183645	lnc	up
mmu-miR-155-3p	down	ENSMUST00000184655	lnc	up
mmu-miR-155-3p	down	ENSMUST00000186025	lnc	up
mmu-miR-155-3p	down	ENSMUST00000186731	lnc	up
mmu-miR-155-3p	down	ENSMUST00000186789	lnc	up
mmu-miR-155-3p	down	ENSMUST00000186885	lnc	up
mmu-miR-155-3p	down	ENSMUST00000187542	lnc	up
mmu-miR-155-3p	down	ENSMUST00000187641	lnc	up
mmu-miR-155-3p	down	ENSMUST00000187844	lnc	up
mmu-miR-155-3p	down	ENSMUST00000188325	lnc	up
mmu-miR-155-3p	down	ENSMUST00000188486	lnc	up
mmu-miR-155-3p	down	ENSMUST00000189083	lnc	up
mmu-miR-155-3p	down	ENSMUST00000189734	lnc	up
mmu-miR-155-3p	down	ENSMUST00000190002	lnc	up
mmu-miR-155-3p	down	ENSMUST00000190208	lnc	up
mmu-miR-155-3p	down	ENSMUST00000190398	lnc	up
mmu-miR-155-3p	down	ENSMUST00000190922	lnc	up
mmu-miR-155-3p	down	ENSMUST00000191247	lnc	up
mmu-miR-155-3p	down	ENSMUST00000191379	lnc	up
mmu-miR-155-3p	down	ENSMUST00000192173	lnc	up
mmu-miR-155-3p	down	ENSMUST00000192692	lnc	up
mmu-miR-155-3p	down	ENSMUST00000192890	lnc	up
mmu-miR-155-3p	down	ENSMUST00000194613	lnc	up
mmu-miR-155-3p	down	ENSMUST00000194670	lnc	up
mmu-miR-155-3p	down	ENSMUST00000195762	lnc	up
mmu-miR-155-3p	down	ENSMUST00000196258	lnc	up
mmu-miR-155-3p	down	ENSMUST00000196603	lnc	up
mmu-miR-155-3p	down	ENSMUST00000196764	lnc	up
mmu-miR-155-3p	down	ENSMUST00000196913	lnc	up
mmu-miR-155-3p	down	ENSMUST00000197166	lnc	up
mmu-miR-155-3p	down	ENSMUST00000197310	lnc	up
mmu-miR-155-3p	down	ENSMUST00000197735	lnc	up
mmu-miR-155-3p	down	ENSMUST00000197834	lnc	up
mmu-miR-155-3p	down	ENSMUST00000200559	lnc	up
mmu-miR-155-3p	down	ENSMUST00000201110	lnc	up
mmu-miR-155-3p	down	ENSMUST00000201128	lnc	up
mmu-miR-155-3p	down	ENSMUST00000201515	lnc	up
mmu-miR-155-3p	down	ENSMUST00000202248	lnc	up
mmu-miR-155-3p	down	ENSMUST00000202343	lnc	up
mmu-miR-155-3p	down	ENSMUST00000202632	lnc	up
mmu-miR-155-3p	down	ENSMUST00000203104	lnc	up
mmu-miR-155-3p	down	ENSMUST00000203288	lnc	up
mmu-miR-155-3p	down	ENSMUST00000204239	lnc	up
mmu-miR-155-3p	down	ENSMUST00000204428	lnc	up
mmu-miR-155-3p	down	ENSMUST00000204523	lnc	up
mmu-miR-155-3p	down	ENSMUST00000204974	lnc	up
mmu-miR-155-3p	down	ENSMUST00000205076	lnc	up
mmu-miR-155-3p	down	ENSMUST00000205297	lnc	up
mmu-miR-155-3p	down	ENSMUST00000205656	lnc	up
mmu-miR-155-3p	down	ENSMUST00000205805	lnc	up
mmu-miR-155-3p	down	ENSMUST00000206248	lnc	up
mmu-miR-155-3p	down	ENSMUST00000206294	lnc	up
mmu-miR-155-3p	down	ENSMUST00000206758	lnc	up
mmu-miR-155-3p	down	ENSMUST00000206824	lnc	up
mmu-miR-155-3p	down	ENSMUST00000206843	lnc	up
mmu-miR-155-3p	down	ENSMUST00000206878	lnc	up
mmu-miR-155-3p	down	ENSMUST00000207061	lnc	up
mmu-miR-155-3p	down	ENSMUST00000207408	lnc	up
mmu-miR-155-3p	down	ENSMUST00000207799	lnc	up
mmu-miR-155-3p	down	ENSMUST00000208006	lnc	up
mmu-miR-155-3p	down	ENSMUST00000208041	lnc	up
mmu-miR-155-3p	down	ENSMUST00000208348	lnc	up
mmu-miR-155-3p	down	ENSMUST00000208431	lnc	up
mmu-miR-155-3p	down	ENSMUST00000208474	lnc	up
mmu-miR-155-3p	down	ENSMUST00000208483	lnc	up
mmu-miR-155-3p	down	ENSMUST00000208822	lnc	up
mmu-miR-155-3p	down	ENSMUST00000208984	lnc	up
mmu-miR-155-3p	down	ENSMUST00000209122	lnc	up
mmu-miR-155-3p	down	ENSMUST00000209239	lnc	up
mmu-miR-155-3p	down	ENSMUST00000209649	lnc	up
mmu-miR-155-3p	down	ENSMUST00000209663	lnc	up
mmu-miR-155-3p	down	ENSMUST00000210020	lnc	up
mmu-miR-155-3p	down	ENSMUST00000210388	lnc	up
mmu-miR-155-3p	down	ENSMUST00000210395	lnc	up
mmu-miR-155-3p	down	ENSMUST00000211190	lnc	up
mmu-miR-155-3p	down	ENSMUST00000211411	lnc	up
mmu-miR-155-3p	down	ENSMUST00000211475	lnc	up
mmu-miR-155-3p	down	ENSMUST00000211721	lnc	up
mmu-miR-155-3p	down	ENSMUST00000211886	lnc	up
mmu-miR-155-3p	down	ENSMUST00000212399	lnc	up
mmu-miR-155-3p	down	ENSMUST00000212746	lnc	up
mmu-miR-155-3p	down	ENSMUST00000217804	lnc	up
mmu-miR-155-3p	down	ENSMUST00000218182	lnc	up
mmu-miR-155-3p	down	ENSMUST00000218909	lnc	up
mmu-miR-155-3p	down	ENSMUST00000219633	lnc	up
mmu-miR-155-3p	down	ENSMUST00000220245	lnc	up
mmu-miR-155-3p	down	ENSMUST00000220304	lnc	up
mmu-miR-155-3p	down	ENSMUST00000220603	lnc	up
mmu-miR-155-3p	down	ENSMUST00000220705	lnc	up
mmu-miR-155-3p	down	ENSMUST00000221339	lnc	up
mmu-miR-155-3p	down	ENSMUST00000221408	lnc	up
mmu-miR-155-3p	down	ENSMUST00000221804	lnc	up
mmu-miR-155-3p	down	ENSMUST00000222024	lnc	up
mmu-miR-155-3p	down	ENSMUST00000222243	lnc	up
mmu-miR-155-3p	down	ENSMUST00000222351	lnc	up
mmu-miR-155-3p	down	ENSMUST00000222595	lnc	up
mmu-miR-155-3p	down	ENSMUST00000222918	lnc	up
mmu-miR-155-3p	down	ENSMUST00000222966	lnc	up
mmu-miR-155-3p	down	ENSMUST00000223222	lnc	up
mmu-miR-155-3p	down	ENSMUST00000223290	lnc	up
mmu-miR-155-3p	down	ENSMUST00000223504	lnc	up
mmu-miR-155-3p	down	ENSMUST00000223515	lnc	up
mmu-miR-155-3p	down	ENSMUST00000223573	lnc	up
mmu-miR-155-3p	down	ENSMUST00000223649	lnc	up
mmu-miR-155-3p	down	ENSMUST00000224888	lnc	up
mmu-miR-155-3p	down	ENSMUST00000224954	lnc	up
mmu-miR-155-3p	down	ENSMUST00000226253	lnc	up
mmu-miR-155-3p	down	ENSMUST00000226461	lnc	up
mmu-miR-155-3p	down	ENSMUST00000226578	lnc	up
mmu-miR-155-3p	down	ENSMUST00000226646	lnc	up
mmu-miR-155-3p	down	ENSMUST00000227111	lnc	up
mmu-miR-155-3p	down	ENSMUST00000227126	lnc	up
mmu-miR-155-3p	down	ENSMUST00000228059	lnc	up
mmu-miR-155-3p	down	ENSMUST00000228555	lnc	up
mmu-miR-155-3p	down	ENSMUST00000228778	lnc	up
mmu-miR-155-3p	down	ENSMUST00000230286	lnc	up
mmu-miR-155-3p	down	ENSMUST00000230663	lnc	up
mmu-miR-155-3p	down	ENSMUST00000230780	lnc	up
mmu-miR-155-3p	down	ENSMUST00000231102	lnc	up
mmu-miR-155-3p	down	ENSMUST00000231352	lnc	up
mmu-miR-155-3p	down	ENSMUST00000231942	lnc	up
mmu-miR-155-3p	down	ENSMUST00000233162	lnc	up
mmu-miR-155-3p	down	ENSMUST00000233201	lnc	up
mmu-miR-155-3p	down	ENSMUST00000233683	lnc	up
mmu-miR-155-3p	down	ENSMUST00000234534	lnc	up
mmu-miR-155-3p	down	ENSMUST00000235158	lnc	up
mmu-miR-155-3p	down	ENSMUST00000235356	lnc	up
mmu-miR-155-3p	down	ENSMUST00000235974	lnc	up
mmu-miR-155-3p	down	ENSMUST00000236244	lnc	up
mmu-miR-155-3p	down	ENSMUST00000236258	lnc	up
mmu-miR-155-3p	down	ENSMUST00000236417	lnc	up
mmu-miR-155-3p	down	ENSMUST00000236810	lnc	up
mmu-miR-155-3p	down	ENSMUST00000237221	lnc	up
mmu-miR-155-3p	down	ENSMUST00000237280	lnc	up
mmu-miR-155-3p	down	ENSMUST00000237625	lnc	up
mmu-miR-155-3p	down	ENSMUST00000238482	lnc	up
mmu-miR-155-3p	down	ENSMUST00000238758	lnc	up
mmu-miR-155-3p	down	ENSMUST00000240961	lnc	up
mmu-miR-155-3p	down	ENSMUST00000241201	lnc	up
mmu-miR-155-3p	down	ENSMUST00000241288	lnc	up
mmu-miR-155-3p	down	ENSMUST00000242185	lnc	up
mmu-miR-155-3p	down	ENSMUST00000242320	lnc	up
mmu-miR-155-3p	down	ENSMUST00000243735	lnc	up
mmu-miR-155-3p	down	ENSMUST00000244367	lnc	up
mmu-miR-155-3p	down	ENSMUST00000244607	lnc	up
mmu-miR-155-3p	down	ENSMUST00000246121	lnc	up
mmu-miR-155-3p	down	ENSMUST00000246992	lnc	up
mmu-miR-155-3p	down	ENSMUST00000247075	lnc	up
mmu-miR-155-3p	down	ENSMUST00000247440	lnc	up
mmu-miR-155-3p	down	TCONS_00016837	lnc	up
mmu-miR-155-3p	down	TCONS_00098063	lnc	up
mmu-miR-155-3p	down	TCONS_00109294	lnc	up
mmu-miR-155-3p	down	TCONS_00158984	lnc	up
mmu-miR-155-3p	down	TCONS_00158985	lnc	up
mmu-miR-1970b-5p	down	ENSMUSG00000002058	gene	up
mmu-miR-1970b-5p	down	ENSMUSG00000005373	gene	up
mmu-miR-1970b-5p	down	ENSMUSG00000006931	gene	up
mmu-miR-1970b-5p	down	ENSMUSG00000009614	gene	up
mmu-miR-1970b-5p	down	ENSMUSG00000015846	gene	up
mmu-miR-1970b-5p	down	ENSMUSG00000015850	gene	up
mmu-miR-1970b-5p	down	ENSMUSG00000020230	gene	up
mmu-miR-1970b-5p	down	ENSMUSG00000021127	gene	up
mmu-miR-1970b-5p	down	ENSMUSG00000021279	gene	up
mmu-miR-1970b-5p	down	ENSMUSG00000021509	gene	up
mmu-miR-1970b-5p	down	ENSMUSG00000021699	gene	up
mmu-miR-1970b-5p	down	ENSMUSG00000022098	gene	up
mmu-miR-1970b-5p	down	ENSMUSG00000022479	gene	up
mmu-miR-1970b-5p	down	ENSMUSG00000022883	gene	up
mmu-miR-1970b-5p	down	ENSMUSG00000022901	gene	up
mmu-miR-1970b-5p	down	ENSMUSG00000023088	gene	up
mmu-miR-1970b-5p	down	ENSMUSG00000024621	gene	up
mmu-miR-1970b-5p	down	ENSMUSG00000024909	gene	up
mmu-miR-1970b-5p	down	ENSMUSG00000025207	gene	up
mmu-miR-1970b-5p	down	ENSMUSG00000025283	gene	up
mmu-miR-1970b-5p	down	ENSMUSG00000025534	gene	up
mmu-miR-1970b-5p	down	ENSMUSG00000025870	gene	up
mmu-miR-1970b-5p	down	ENSMUSG00000026470	gene	up
mmu-miR-1970b-5p	down	ENSMUSG00000026888	gene	up
mmu-miR-1970b-5p	down	ENSMUSG00000027111	gene	up
mmu-miR-1970b-5p	down	ENSMUSG00000027381	gene	up
mmu-miR-1970b-5p	down	ENSMUSG00000027993	gene	up
mmu-miR-1970b-5p	down	ENSMUSG00000028525	gene	up
mmu-miR-1970b-5p	down	ENSMUSG00000030811	gene	up
mmu-miR-1970b-5p	down	ENSMUSG00000030917	gene	up
mmu-miR-1970b-5p	down	ENSMUSG00000031216	gene	up
mmu-miR-1970b-5p	down	ENSMUSG00000031789	gene	up
mmu-miR-1970b-5p	down	ENSMUSG00000031835	gene	up
mmu-miR-1970b-5p	down	ENSMUSG00000032194	gene	up
mmu-miR-1970b-5p	down	ENSMUSG00000032216	gene	up
mmu-miR-1970b-5p	down	ENSMUSG00000033713	gene	up
mmu-miR-1970b-5p	down	ENSMUSG00000034616	gene	up
mmu-miR-1970b-5p	down	ENSMUSG00000035112	gene	up
mmu-miR-1970b-5p	down	ENSMUSG00000035189	gene	up
mmu-miR-1970b-5p	down	ENSMUSG00000035776	gene	up
mmu-miR-1970b-5p	down	ENSMUSG00000036473	gene	up
mmu-miR-1970b-5p	down	ENSMUSG00000036959	gene	up
mmu-miR-1970b-5p	down	ENSMUSG00000037260	gene	up
mmu-miR-1970b-5p	down	ENSMUSG00000037820	gene	up
mmu-miR-1970b-5p	down	ENSMUSG00000037892	gene	up
mmu-miR-1970b-5p	down	ENSMUSG00000037936	gene	up
mmu-miR-1970b-5p	down	ENSMUSG00000039943	gene	up
mmu-miR-1970b-5p	down	ENSMUSG00000040272	gene	up
mmu-miR-1970b-5p	down	ENSMUSG00000041417	gene	up
mmu-miR-1970b-5p	down	ENSMUSG00000042286	gene	up
mmu-miR-1970b-5p	down	ENSMUSG00000042647	gene	up
mmu-miR-1970b-5p	down	ENSMUSG00000043088	gene	up
mmu-miR-1970b-5p	down	ENSMUSG00000043587	gene	up
mmu-miR-1970b-5p	down	ENSMUSG00000044550	gene	up
mmu-miR-1970b-5p	down	ENSMUSG00000044986	gene	up
mmu-miR-1970b-5p	down	ENSMUSG00000051351	gene	up
mmu-miR-1970b-5p	down	ENSMUSG00000052516	gene	up
mmu-miR-1970b-5p	down	ENSMUSG00000053965	gene	up
mmu-miR-1970b-5p	down	ENSMUSG00000054555	gene	up
mmu-miR-1970b-5p	down	ENSMUSG00000056755	gene	up
mmu-miR-1970b-5p	down	ENSMUSG00000059901	gene	up
mmu-miR-1970b-5p	down	ENSMUSG00000059975	gene	up
mmu-miR-1970b-5p	down	ENSMUSG00000070643	gene	up
mmu-miR-1970b-5p	down	ENSMUSG00000071068	gene	up
mmu-miR-1970b-5p	down	ENSMUSG00000071337	gene	up
mmu-miR-1970b-5p	down	ENSMUSG00000078994	gene	up
mmu-miR-1970b-5p	down	ENSMUSG00000078995	gene	up
mmu-miR-1970b-5p	down	ENSMUSG00000086228	gene	up
mmu-miR-1970b-5p	down	ENSMUSG00000096054	gene	up
mmu-miR-1970b-5p	down	ENSMUSG00000112148	gene	up
mmu-miR-1970b-5p	down	ENSMUST00000044500	lnc	up
mmu-miR-1970b-5p	down	ENSMUST00000056900	lnc	up
mmu-miR-1970b-5p	down	ENSMUST00000070085	lnc	up
mmu-miR-1970b-5p	down	ENSMUST00000077142	lnc	up
mmu-miR-1970b-5p	down	ENSMUST00000081929	lnc	up
mmu-miR-1970b-5p	down	ENSMUST00000088911	lnc	up
mmu-miR-1970b-5p	down	ENSMUST00000105663	lnc	up
mmu-miR-1970b-5p	down	ENSMUST00000114101	lnc	up
mmu-miR-1970b-5p	down	ENSMUST00000114477	lnc	up
mmu-miR-1970b-5p	down	ENSMUST00000114941	lnc	up
mmu-miR-1970b-5p	down	ENSMUST00000115271	lnc	up
mmu-miR-1970b-5p	down	ENSMUST00000122994	lnc	up
mmu-miR-1970b-5p	down	ENSMUST00000123337	lnc	up
mmu-miR-1970b-5p	down	ENSMUST00000124193	lnc	up
mmu-miR-1970b-5p	down	ENSMUST00000124584	lnc	up
mmu-miR-1970b-5p	down	ENSMUST00000125340	lnc	up
mmu-miR-1970b-5p	down	ENSMUST00000125480	lnc	up
mmu-miR-1970b-5p	down	ENSMUST00000125522	lnc	up
mmu-miR-1970b-5p	down	ENSMUST00000125630	lnc	up
mmu-miR-1970b-5p	down	ENSMUST00000125651	lnc	up
mmu-miR-1970b-5p	down	ENSMUST00000125664	lnc	up
mmu-miR-1970b-5p	down	ENSMUST00000125691	lnc	up
mmu-miR-1970b-5p	down	ENSMUST00000126081	lnc	up
mmu-miR-1970b-5p	down	ENSMUST00000126125	lnc	up
mmu-miR-1970b-5p	down	ENSMUST00000126603	lnc	up
mmu-miR-1970b-5p	down	ENSMUST00000127507	lnc	up
mmu-miR-1970b-5p	down	ENSMUST00000127557	lnc	up
mmu-miR-1970b-5p	down	ENSMUST00000127725	lnc	up
mmu-miR-1970b-5p	down	ENSMUST00000128146	lnc	up
mmu-miR-1970b-5p	down	ENSMUST00000128229	lnc	up
mmu-miR-1970b-5p	down	ENSMUST00000128285	lnc	up
mmu-miR-1970b-5p	down	ENSMUST00000128515	lnc	up
mmu-miR-1970b-5p	down	ENSMUST00000129490	lnc	up
mmu-miR-1970b-5p	down	ENSMUST00000129902	lnc	up
mmu-miR-1970b-5p	down	ENSMUST00000130034	lnc	up
mmu-miR-1970b-5p	down	ENSMUST00000130314	lnc	up
mmu-miR-1970b-5p	down	ENSMUST00000130669	lnc	up
mmu-miR-1970b-5p	down	ENSMUST00000130706	lnc	up
mmu-miR-1970b-5p	down	ENSMUST00000130870	lnc	up
mmu-miR-1970b-5p	down	ENSMUST00000131226	lnc	up
mmu-miR-1970b-5p	down	ENSMUST00000131251	lnc	up
mmu-miR-1970b-5p	down	ENSMUST00000131393	lnc	up
mmu-miR-1970b-5p	down	ENSMUST00000131741	lnc	up
mmu-miR-1970b-5p	down	ENSMUST00000132088	lnc	up
mmu-miR-1970b-5p	down	ENSMUST00000132431	lnc	up
mmu-miR-1970b-5p	down	ENSMUST00000132702	lnc	up
mmu-miR-1970b-5p	down	ENSMUST00000132860	lnc	up
mmu-miR-1970b-5p	down	ENSMUST00000133175	lnc	up
mmu-miR-1970b-5p	down	ENSMUST00000133300	lnc	up
mmu-miR-1970b-5p	down	ENSMUST00000133540	lnc	up
mmu-miR-1970b-5p	down	ENSMUST00000133893	lnc	up
mmu-miR-1970b-5p	down	ENSMUST00000133944	lnc	up
mmu-miR-1970b-5p	down	ENSMUST00000134125	lnc	up
mmu-miR-1970b-5p	down	ENSMUST00000134960	lnc	up
mmu-miR-1970b-5p	down	ENSMUST00000135281	lnc	up
mmu-miR-1970b-5p	down	ENSMUST00000135736	lnc	up
mmu-miR-1970b-5p	down	ENSMUST00000135750	lnc	up
mmu-miR-1970b-5p	down	ENSMUST00000136216	lnc	up
mmu-miR-1970b-5p	down	ENSMUST00000136597	lnc	up
mmu-miR-1970b-5p	down	ENSMUST00000136633	lnc	up
mmu-miR-1970b-5p	down	ENSMUST00000137365	lnc	up
mmu-miR-1970b-5p	down	ENSMUST00000137392	lnc	up
mmu-miR-1970b-5p	down	ENSMUST00000137835	lnc	up
mmu-miR-1970b-5p	down	ENSMUST00000138313	lnc	up
mmu-miR-1970b-5p	down	ENSMUST00000138456	lnc	up
mmu-miR-1970b-5p	down	ENSMUST00000138662	lnc	up
mmu-miR-1970b-5p	down	ENSMUST00000138943	lnc	up
mmu-miR-1970b-5p	down	ENSMUST00000139859	lnc	up
mmu-miR-1970b-5p	down	ENSMUST00000139898	lnc	up
mmu-miR-1970b-5p	down	ENSMUST00000140193	lnc	up
mmu-miR-1970b-5p	down	ENSMUST00000140363	lnc	up
mmu-miR-1970b-5p	down	ENSMUST00000140863	lnc	up
mmu-miR-1970b-5p	down	ENSMUST00000141013	lnc	up
mmu-miR-1970b-5p	down	ENSMUST00000141055	lnc	up
mmu-miR-1970b-5p	down	ENSMUST00000141166	lnc	up
mmu-miR-1970b-5p	down	ENSMUST00000141534	lnc	up
mmu-miR-1970b-5p	down	ENSMUST00000141568	lnc	up
mmu-miR-1970b-5p	down	ENSMUST00000141661	lnc	up
mmu-miR-1970b-5p	down	ENSMUST00000141715	lnc	up
mmu-miR-1970b-5p	down	ENSMUST00000142040	lnc	up
mmu-miR-1970b-5p	down	ENSMUST00000142048	lnc	up
mmu-miR-1970b-5p	down	ENSMUST00000142226	lnc	up
mmu-miR-1970b-5p	down	ENSMUST00000143944	lnc	up
mmu-miR-1970b-5p	down	ENSMUST00000144109	lnc	up
mmu-miR-1970b-5p	down	ENSMUST00000144452	lnc	up
mmu-miR-1970b-5p	down	ENSMUST00000144945	lnc	up
mmu-miR-1970b-5p	down	ENSMUST00000144953	lnc	up
mmu-miR-1970b-5p	down	ENSMUST00000144995	lnc	up
mmu-miR-1970b-5p	down	ENSMUST00000145250	lnc	up
mmu-miR-1970b-5p	down	ENSMUST00000145604	lnc	up
mmu-miR-1970b-5p	down	ENSMUST00000145832	lnc	up
mmu-miR-1970b-5p	down	ENSMUST00000145857	lnc	up
mmu-miR-1970b-5p	down	ENSMUST00000146436	lnc	up
mmu-miR-1970b-5p	down	ENSMUST00000146456	lnc	up
mmu-miR-1970b-5p	down	ENSMUST00000146563	lnc	up
mmu-miR-1970b-5p	down	ENSMUST00000146610	lnc	up
mmu-miR-1970b-5p	down	ENSMUST00000146683	lnc	up
mmu-miR-1970b-5p	down	ENSMUST00000146718	lnc	up
mmu-miR-1970b-5p	down	ENSMUST00000146990	lnc	up
mmu-miR-1970b-5p	down	ENSMUST00000147220	lnc	up
mmu-miR-1970b-5p	down	ENSMUST00000147378	lnc	up
mmu-miR-1970b-5p	down	ENSMUST00000147480	lnc	up
mmu-miR-1970b-5p	down	ENSMUST00000147599	lnc	up
mmu-miR-1970b-5p	down	ENSMUST00000147716	lnc	up
mmu-miR-1970b-5p	down	ENSMUST00000148050	lnc	up
mmu-miR-1970b-5p	down	ENSMUST00000148407	lnc	up
mmu-miR-1970b-5p	down	ENSMUST00000148676	lnc	up
mmu-miR-1970b-5p	down	ENSMUST00000149073	lnc	up
mmu-miR-1970b-5p	down	ENSMUST00000149161	lnc	up
mmu-miR-1970b-5p	down	ENSMUST00000149665	lnc	up
mmu-miR-1970b-5p	down	ENSMUST00000149982	lnc	up
mmu-miR-1970b-5p	down	ENSMUST00000150046	lnc	up
mmu-miR-1970b-5p	down	ENSMUST00000150157	lnc	up
mmu-miR-1970b-5p	down	ENSMUST00000150161	lnc	up
mmu-miR-1970b-5p	down	ENSMUST00000150767	lnc	up
mmu-miR-1970b-5p	down	ENSMUST00000151257	lnc	up
mmu-miR-1970b-5p	down	ENSMUST00000151517	lnc	up
mmu-miR-1970b-5p	down	ENSMUST00000151662	lnc	up
mmu-miR-1970b-5p	down	ENSMUST00000152454	lnc	up
mmu-miR-1970b-5p	down	ENSMUST00000152668	lnc	up
mmu-miR-1970b-5p	down	ENSMUST00000152678	lnc	up
mmu-miR-1970b-5p	down	ENSMUST00000153459	lnc	up
mmu-miR-1970b-5p	down	ENSMUST00000153944	lnc	up
mmu-miR-1970b-5p	down	ENSMUST00000154125	lnc	up
mmu-miR-1970b-5p	down	ENSMUST00000154273	lnc	up
mmu-miR-1970b-5p	down	ENSMUST00000154382	lnc	up
mmu-miR-1970b-5p	down	ENSMUST00000154700	lnc	up
mmu-miR-1970b-5p	down	ENSMUST00000154762	lnc	up
mmu-miR-1970b-5p	down	ENSMUST00000154879	lnc	up
mmu-miR-1970b-5p	down	ENSMUST00000155083	lnc	up
mmu-miR-1970b-5p	down	ENSMUST00000155201	lnc	up
mmu-miR-1970b-5p	down	ENSMUST00000155318	lnc	up
mmu-miR-1970b-5p	down	ENSMUST00000155330	lnc	up
mmu-miR-1970b-5p	down	ENSMUST00000155471	lnc	up
mmu-miR-1970b-5p	down	ENSMUST00000155724	lnc	up
mmu-miR-1970b-5p	down	ENSMUST00000155769	lnc	up
mmu-miR-1970b-5p	down	ENSMUST00000155792	lnc	up
mmu-miR-1970b-5p	down	ENSMUST00000155949	lnc	up
mmu-miR-1970b-5p	down	ENSMUST00000156089	lnc	up
mmu-miR-1970b-5p	down	ENSMUST00000156312	lnc	up
mmu-miR-1970b-5p	down	ENSMUST00000156332	lnc	up
mmu-miR-1970b-5p	down	ENSMUST00000156374	lnc	up
mmu-miR-1970b-5p	down	ENSMUST00000156479	lnc	up
mmu-miR-1970b-5p	down	ENSMUST00000156854	lnc	up
mmu-miR-1970b-5p	down	ENSMUST00000156931	lnc	up
mmu-miR-1970b-5p	down	ENSMUST00000156975	lnc	up
mmu-miR-1970b-5p	down	ENSMUST00000159090	lnc	up
mmu-miR-1970b-5p	down	ENSMUST00000159393	lnc	up
mmu-miR-1970b-5p	down	ENSMUST00000159953	lnc	up
mmu-miR-1970b-5p	down	ENSMUST00000160158	lnc	up
mmu-miR-1970b-5p	down	ENSMUST00000160168	lnc	up
mmu-miR-1970b-5p	down	ENSMUST00000160283	lnc	up
mmu-miR-1970b-5p	down	ENSMUST00000160720	lnc	up
mmu-miR-1970b-5p	down	ENSMUST00000160967	lnc	up
mmu-miR-1970b-5p	down	ENSMUST00000161036	lnc	up
mmu-miR-1970b-5p	down	ENSMUST00000161304	lnc	up
mmu-miR-1970b-5p	down	ENSMUST00000161614	lnc	up
mmu-miR-1970b-5p	down	ENSMUST00000162225	lnc	up
mmu-miR-1970b-5p	down	ENSMUST00000162785	lnc	up
mmu-miR-1970b-5p	down	ENSMUST00000163354	lnc	up
mmu-miR-1970b-5p	down	ENSMUST00000165153	lnc	up
mmu-miR-1970b-5p	down	ENSMUST00000166147	lnc	up
mmu-miR-1970b-5p	down	ENSMUST00000167257	lnc	up
mmu-miR-1970b-5p	down	ENSMUST00000169736	lnc	up
mmu-miR-1970b-5p	down	ENSMUST00000170324	lnc	up
mmu-miR-1970b-5p	down	ENSMUST00000172484	lnc	up
mmu-miR-1970b-5p	down	ENSMUST00000173700	lnc	up
mmu-miR-1970b-5p	down	ENSMUST00000173909	lnc	up
mmu-miR-1970b-5p	down	ENSMUST00000174081	lnc	up
mmu-miR-1970b-5p	down	ENSMUST00000174589	lnc	up
mmu-miR-1970b-5p	down	ENSMUST00000175641	lnc	up
mmu-miR-1970b-5p	down	ENSMUST00000175964	lnc	up
mmu-miR-1970b-5p	down	ENSMUST00000178920	lnc	up
mmu-miR-1970b-5p	down	ENSMUST00000179908	lnc	up
mmu-miR-1970b-5p	down	ENSMUST00000180306	lnc	up
mmu-miR-1970b-5p	down	ENSMUST00000180850	lnc	up
mmu-miR-1970b-5p	down	ENSMUST00000181055	lnc	up
mmu-miR-1970b-5p	down	ENSMUST00000181255	lnc	up
mmu-miR-1970b-5p	down	ENSMUST00000181289	lnc	up
mmu-miR-1970b-5p	down	ENSMUST00000181296	lnc	up
mmu-miR-1970b-5p	down	ENSMUST00000181331	lnc	up
mmu-miR-1970b-5p	down	ENSMUST00000181485	lnc	up
mmu-miR-1970b-5p	down	ENSMUST00000181517	lnc	up
mmu-miR-1970b-5p	down	ENSMUST00000181773	lnc	up
mmu-miR-1970b-5p	down	ENSMUST00000181842	lnc	up
mmu-miR-1970b-5p	down	ENSMUST00000182142	lnc	up
mmu-miR-1970b-5p	down	ENSMUST00000182335	lnc	up
mmu-miR-1970b-5p	down	ENSMUST00000182540	lnc	up
mmu-miR-1970b-5p	down	ENSMUST00000182642	lnc	up
mmu-miR-1970b-5p	down	ENSMUST00000182682	lnc	up
mmu-miR-1970b-5p	down	ENSMUST00000182748	lnc	up
mmu-miR-1970b-5p	down	ENSMUST00000183333	lnc	up
mmu-miR-1970b-5p	down	ENSMUST00000184770	lnc	up
mmu-miR-1970b-5p	down	ENSMUST00000185314	lnc	up
mmu-miR-1970b-5p	down	ENSMUST00000185561	lnc	up
mmu-miR-1970b-5p	down	ENSMUST00000185837	lnc	up
mmu-miR-1970b-5p	down	ENSMUST00000185991	lnc	up
mmu-miR-1970b-5p	down	ENSMUST00000186025	lnc	up
mmu-miR-1970b-5p	down	ENSMUST00000186903	lnc	up
mmu-miR-1970b-5p	down	ENSMUST00000186922	lnc	up
mmu-miR-1970b-5p	down	ENSMUST00000187239	lnc	up
mmu-miR-1970b-5p	down	ENSMUST00000187525	lnc	up
mmu-miR-1970b-5p	down	ENSMUST00000187561	lnc	up
mmu-miR-1970b-5p	down	ENSMUST00000187902	lnc	up
mmu-miR-1970b-5p	down	ENSMUST00000187997	lnc	up
mmu-miR-1970b-5p	down	ENSMUST00000188486	lnc	up
mmu-miR-1970b-5p	down	ENSMUST00000188679	lnc	up
mmu-miR-1970b-5p	down	ENSMUST00000188910	lnc	up
mmu-miR-1970b-5p	down	ENSMUST00000189858	lnc	up
mmu-miR-1970b-5p	down	ENSMUST00000189934	lnc	up
mmu-miR-1970b-5p	down	ENSMUST00000190320	lnc	up
mmu-miR-1970b-5p	down	ENSMUST00000190689	lnc	up
mmu-miR-1970b-5p	down	ENSMUST00000190857	lnc	up
mmu-miR-1970b-5p	down	ENSMUST00000190922	lnc	up
mmu-miR-1970b-5p	down	ENSMUST00000191055	lnc	up
mmu-miR-1970b-5p	down	ENSMUST00000191390	lnc	up
mmu-miR-1970b-5p	down	ENSMUST00000191684	lnc	up
mmu-miR-1970b-5p	down	ENSMUST00000192173	lnc	up
mmu-miR-1970b-5p	down	ENSMUST00000192637	lnc	up
mmu-miR-1970b-5p	down	ENSMUST00000192774	lnc	up
mmu-miR-1970b-5p	down	ENSMUST00000192934	lnc	up
mmu-miR-1970b-5p	down	ENSMUST00000193983	lnc	up
mmu-miR-1970b-5p	down	ENSMUST00000194670	lnc	up
mmu-miR-1970b-5p	down	ENSMUST00000194814	lnc	up
mmu-miR-1970b-5p	down	ENSMUST00000195082	lnc	up
mmu-miR-1970b-5p	down	ENSMUST00000195403	lnc	up
mmu-miR-1970b-5p	down	ENSMUST00000195839	lnc	up
mmu-miR-1970b-5p	down	ENSMUST00000195947	lnc	up
mmu-miR-1970b-5p	down	ENSMUST00000195966	lnc	up
mmu-miR-1970b-5p	down	ENSMUST00000196170	lnc	up
mmu-miR-1970b-5p	down	ENSMUST00000196372	lnc	up
mmu-miR-1970b-5p	down	ENSMUST00000196385	lnc	up
mmu-miR-1970b-5p	down	ENSMUST00000196800	lnc	up
mmu-miR-1970b-5p	down	ENSMUST00000196998	lnc	up
mmu-miR-1970b-5p	down	ENSMUST00000197022	lnc	up
mmu-miR-1970b-5p	down	ENSMUST00000197175	lnc	up
mmu-miR-1970b-5p	down	ENSMUST00000197328	lnc	up
mmu-miR-1970b-5p	down	ENSMUST00000197735	lnc	up
mmu-miR-1970b-5p	down	ENSMUST00000198324	lnc	up
mmu-miR-1970b-5p	down	ENSMUST00000198358	lnc	up
mmu-miR-1970b-5p	down	ENSMUST00000198509	lnc	up
mmu-miR-1970b-5p	down	ENSMUST00000198957	lnc	up
mmu-miR-1970b-5p	down	ENSMUST00000199541	lnc	up
mmu-miR-1970b-5p	down	ENSMUST00000199919	lnc	up
mmu-miR-1970b-5p	down	ENSMUST00000200023	lnc	up
mmu-miR-1970b-5p	down	ENSMUST00000200750	lnc	up
mmu-miR-1970b-5p	down	ENSMUST00000201392	lnc	up
mmu-miR-1970b-5p	down	ENSMUST00000201427	lnc	up
mmu-miR-1970b-5p	down	ENSMUST00000201831	lnc	up
mmu-miR-1970b-5p	down	ENSMUST00000201892	lnc	up
mmu-miR-1970b-5p	down	ENSMUST00000202125	lnc	up
mmu-miR-1970b-5p	down	ENSMUST00000202430	lnc	up
mmu-miR-1970b-5p	down	ENSMUST00000202445	lnc	up
mmu-miR-1970b-5p	down	ENSMUST00000202696	lnc	up
mmu-miR-1970b-5p	down	ENSMUST00000203556	lnc	up
mmu-miR-1970b-5p	down	ENSMUST00000203870	lnc	up
mmu-miR-1970b-5p	down	ENSMUST00000204239	lnc	up
mmu-miR-1970b-5p	down	ENSMUST00000204313	lnc	up
mmu-miR-1970b-5p	down	ENSMUST00000204428	lnc	up
mmu-miR-1970b-5p	down	ENSMUST00000204678	lnc	up
mmu-miR-1970b-5p	down	ENSMUST00000205297	lnc	up
mmu-miR-1970b-5p	down	ENSMUST00000205449	lnc	up
mmu-miR-1970b-5p	down	ENSMUST00000205509	lnc	up
mmu-miR-1970b-5p	down	ENSMUST00000206423	lnc	up
mmu-miR-1970b-5p	down	ENSMUST00000206604	lnc	up
mmu-miR-1970b-5p	down	ENSMUST00000207074	lnc	up
mmu-miR-1970b-5p	down	ENSMUST00000208485	lnc	up
mmu-miR-1970b-5p	down	ENSMUST00000208892	lnc	up
mmu-miR-1970b-5p	down	ENSMUST00000208965	lnc	up
mmu-miR-1970b-5p	down	ENSMUST00000209495	lnc	up
mmu-miR-1970b-5p	down	ENSMUST00000209721	lnc	up
mmu-miR-1970b-5p	down	ENSMUST00000209941	lnc	up
mmu-miR-1970b-5p	down	ENSMUST00000210020	lnc	up
mmu-miR-1970b-5p	down	ENSMUST00000210154	lnc	up
mmu-miR-1970b-5p	down	ENSMUST00000210464	lnc	up
mmu-miR-1970b-5p	down	ENSMUST00000210938	lnc	up
mmu-miR-1970b-5p	down	ENSMUST00000210960	lnc	up
mmu-miR-1970b-5p	down	ENSMUST00000210978	lnc	up
mmu-miR-1970b-5p	down	ENSMUST00000210994	lnc	up
mmu-miR-1970b-5p	down	ENSMUST00000211035	lnc	up
mmu-miR-1970b-5p	down	ENSMUST00000211255	lnc	up
mmu-miR-1970b-5p	down	ENSMUST00000211436	lnc	up
mmu-miR-1970b-5p	down	ENSMUST00000211632	lnc	up
mmu-miR-1970b-5p	down	ENSMUST00000212147	lnc	up
mmu-miR-1970b-5p	down	ENSMUST00000212359	lnc	up
mmu-miR-1970b-5p	down	ENSMUST00000212601	lnc	up
mmu-miR-1970b-5p	down	ENSMUST00000212833	lnc	up
mmu-miR-1970b-5p	down	ENSMUST00000212958	lnc	up
mmu-miR-1970b-5p	down	ENSMUST00000213067	lnc	up
mmu-miR-1970b-5p	down	ENSMUST00000213423	lnc	up
mmu-miR-1970b-5p	down	ENSMUST00000214549	lnc	up
mmu-miR-1970b-5p	down	ENSMUST00000216308	lnc	up
mmu-miR-1970b-5p	down	ENSMUST00000217699	lnc	up
mmu-miR-1970b-5p	down	ENSMUST00000217804	lnc	up
mmu-miR-1970b-5p	down	ENSMUST00000218010	lnc	up
mmu-miR-1970b-5p	down	ENSMUST00000218182	lnc	up
mmu-miR-1970b-5p	down	ENSMUST00000218278	lnc	up
mmu-miR-1970b-5p	down	ENSMUST00000218340	lnc	up
mmu-miR-1970b-5p	down	ENSMUST00000218544	lnc	up
mmu-miR-1970b-5p	down	ENSMUST00000218830	lnc	up
mmu-miR-1970b-5p	down	ENSMUST00000220166	lnc	up
mmu-miR-1970b-5p	down	ENSMUST00000220358	lnc	up
mmu-miR-1970b-5p	down	ENSMUST00000220678	lnc	up
mmu-miR-1970b-5p	down	ENSMUST00000220705	lnc	up
[truncated: 14,770 more rows]
